# Supplementary material for: The coordinated action of the MVB pathway and autophagy ensures cell survival during starvation
Source: eLife. 2015 Apr 22;4:e07736. doi: 10.7554/eLife.07736 (PMC4424281; doi:10.7554/eLife.07736)
Supplement: Supplementary file 1. — Quantification of proteome changes in WT cells during amino acid starvation. DOI: http://dx.doi.org/10.7554/eLife.07736.017 [file elife07736s001.xlsx]

## Sheet: Sheet1
Table S1. Quantification of proteome changes in WT cells during amino acid starvation
heavy peptides (H): rich growth conditions; light peptides (L): 3 hrs starvation
Systematic Name	Gene Name	Protein Ratio log2 (L/H) normalized	significant	or at least 1.5 fold regulated	Unique peptides	Ratio H/L count WT
YIL066C	RNR3	-4.47645	+		2	2
YER088C	DOT6	-4.43429	+		4	7
YDR497C	ITR1	-4.38087	+		5	5
YBR238C	YBR238C	-3.44148	+		2	2
YOL007C	CSI2	-3.44029	+		1	2
YLR183C	TOS4	-3.43803	+		1	3
YMR179W	SPT21	-3.32265	+		2	3
YMR122W-A	YMR122W-A	-3.17493	+		2	4
YDR232W	HEM1	-3.09468	+		7	18
YPR063C	YPR063C	-3.08381	+		3	20
YGR260W	TNA1	-3.08347	+		2	5
YDR508C	GNP1	-2.99467	+		4	3
YOR372C	NDD1	-2.89641	+		1	2
YFL036W	RPO41	-2.80717	+		1	2
YFL026W	STE2	-2.73647	+		6	6
YBL054W	TOD6	-2.72907	+		6	9
YCL055W	KAR4	-2.6787	+		1	2
YKL096W	CWP1	-2.67338	+		9	29
YOL036W	YOL036W	-2.47025	+		2	5
YDR217C	RAD9	-2.40855	+		5	3
YJL159W	HSP150	-2.34633	+		10	66
YBL009W	ALK2	-2.30454	+		3	5
YPR119W	CLB2	-2.27459	+		3	5
YPR124W	CTR1	-2.23625	+		2	3
YGL021W	ALK1	-2.21244	+		4	2
YCR008W	SAT4	-2.1746	+		2	5
YDR384C	ATO3	-2.06019	+		2	2
YDR163W	CWC15	-2.05852	+		3	4
YJL187C	SWE1	-2.03517	+		2	2
YDR077W	SED1	-2.02009	+		2	5
YLR074C	BUD20	-1.89983	+		4	13
YFL009W	CDC4	-1.88229	+		1	2
YKL164C	PIR1	-1.85874	+		2	6
YOR276W	CAF20	-1.79979	+		5	5
YLR363W-A	YLR363W-A	-1.76609	+		3	5
YBR073W	RDH54	-1.70133	+		6	9
YKL062W	MSN4	-1.65421	+		6	10
YBR289W	SNF5	-1.64007	+		5	6
YBR069C	TAT1	-1.58612	+		3	8
YDL003W	MCD1	-1.57904	+		5	9
YHR149C	SKG6	-1.57778	+		5	14
YER070W	RNR1	-1.54942	+		9	31
YLR390W-A	CCW14	-1.5431	+		5	14
YGR081C	SLX9	-1.51687	+		10	25
YHR103W	SBE22	-1.477	+		6	11
YJL197W	UBP12	-1.38267	+		3	5
YPL274W	SAM3	-1.35727	+		3	3
YMR011W	HXT2	-1.34489	+		2	3
YBL028C	YBL028C	-1.3442	+		4	20
YER100W	UBC6	-1.34392	+		2	4
YOR119C	RIO1	-1.34085	+		2	3
YDL173W	PAR32	-1.33743	+		5	18
YOR145C	PNO1	-1.301	+		2	2
YPL043W	NOP4	-1.29331	+		16	38
YLR056W	ERG3	-1.2916	+		6	13
YPL053C	KTR6	-1.25972	+		4	10
YKL137W	CMC1	-1.24702	+		4	9
YBL033C	RIB1	-1.24215	+		2	3
YER099C	PRS2	-1.21866	+		2	2
YCL061C	MRC1	-1.18973	+		11	12
YGL055W	OLE1	-1.16768	+		7	13
YJR092W	BUD4	-1.15303	+		9	13
YDR325W	YCG1	-1.13744	+		6	8
YOR252W	TMA16	-1.11603	+		4	14
YJL122W	ALB1	-1.11523	+		7	42
YGR044C	RME1	-1.10528	+		4	6
YHR206W	SKN7	-1.09207	+		4	10
YDL010W	GRX6	-1.07032	+		4	11
YER126C	NSA2	-1.02772	+		8	35
YDR345C	HXT3	-1.01564	+		3	16
YDR054C	CDC34	-0.983386	+		2	6
YLR172C	DPH5	-0.97181	+		3	8
YIL123W	SIM1	-0.96997	+		4	9
YKR018C	YKR018C	-0.96229	+		6	11
YHR007C	ERG11	-0.962068	+		6	24
YML007W	YAP1	-0.953973	+		7	12
YOL070C	NBA1	-0.951662	+		8	22
YCR005C	CIT2	-0.930472	+		5	16
YNR053C	NOG2	-0.927517	+		17	35
YPL137C	GIP3	-0.922274	+		13	27
YPL093W	NOG1	-0.878608	+		17	74
YBR172C	SMY2	-0.862828	+		13	37
YOR091W	TMA46	-0.853996	+		16	56
YMR016C	SOK2	-0.853038	+		8	13
YNL215W	IES2	-0.846473	+		7	18
YGR245C	SDA1	-0.834954	+		7	14
YHR088W	RPF1	-0.830823	+		3	7
YGL014W	PUF4	-0.825623	+		4	10
YPL146C	NOP53	-0.821792	+		13	37
YNL166C	BNI5	-0.821547	+		16	25
YOL080C	REX4	-0.817951	+		3	4
YGR280C	PXR1	-0.799916	+		6	11
YHL020C	OPI1	-0.764771	+		7	13
YNL002C	RLP7	-0.73292	+		8	32
YOL109W	ZEO1	-0.722991	+		14	30
YBR162C	TOS1	-0.714839	+		4	15
YAL059W	ECM1	-0.712023	+		9	29
YOL041C	NOP12	-0.680144	+		18	59
YPR163C	TIF3	-0.606063	+		12	62
YJL138C	TIF2	-0.539333	+		10	93
YCL037C	SRO9	-0.527571	+		12	21
YHR037W	PUT2	0.746713	+		10	15
YPL252C	YAH1	0.77433	+		3	6
YBR053C	YBR053C	0.783688	+		5	11
YDR001C	NTH1	0.808589	+		4	4
YKR049C	FMP46	0.826693	+		3	5
YDR358W	GGA1	0.82969	+		12	14
YLR179C	YLR179C	0.840526	+		6	13
YDL235C	YPD1	0.882677	+		2	3
YJL164C	TPK1	0.883263	+		4	6
YGL196W	DSD1	0.911234	+		3	9
YNL274C	GOR1	0.939814	+		8	15
YPL154C	PEP4	0.962266	+		14	47
YCR011C	ADP1	0.981053	+		4	6
YPL206C	PGC1	0.982164	+		4	10
YMR110C	HFD1	0.989077	+		2	7
YGL222C	EDC1	1.00807	+		4	6
YBL064C	PRX1	1.0147	+		9	30
YGR019W	UGA1	1.0171	+		12	33
YHR097C	YHR097C	1.01788	+		6	8
YIL074C	SER33	1.02959	+		4	12
YOR230W	WTM1	1.04424	+		17	91
YLR089C	ALT1	1.04436	+		9	15
YHR018C	ARG4	1.04576	+		11	54
YER073W	ALD5	1.04973	+		16	73
YER042W	MXR1	1.05418	+		7	35
YOL064C	MET22	1.067	+		12	32
YOR374W	ALD4	1.1016	+		18	66
YBR056W	YBR056W	1.10668	+		12	21
YIL017C	VID28	1.10762	+		1	2
YPR026W	ATH1	1.10995	+		4	3
YDR019C	GCV1	1.11429	+		10	17
YIR034C	LYS1	1.12271	+		7	22
YOR020W-A	YOR020W-A	1.12601	+		1	3
YJR096W	YJR096W	1.13445	+		3	3
YGL037C	PNC1	1.14775	+		6	20
YPL207W	TYW1	1.16059	+		6	8
YKL151C	YKL151C	1.17606	+		5	6
YDR287W	INM2	1.18161	+		2	3
YLR303W	MET17	1.20373	+		16	71
YGR087C	PDC6	1.2045	+		3	4
YLR364W	GRX8	1.20656	+		2	3
YOL058W	ARG1	1.2105	+		14	76
YMR062C	ARG7	1.21555	+		23	68
YHR208W	BAT1	1.22159	+		12	64
YPL247C	YPL247C	1.22749	+		2	2
YJR130C	STR2	1.22972	+		3	9
YDL110C	TMA17	1.25339	+		6	25
YDR363W-A	SEM1	1.26875	+		6	31
YLL026W	HSP104	1.3313	+		25	113
YNL036W	NCE103	1.33272	+		7	14
YNL104C	LEU4	1.35137	+		13	58
YLR356W	YLR356W	1.35476	+		1	2
YCR068W	ATG15	1.35816	+		2	4
YML100W	TSL1	1.39437	+		7	20
YBR208C	DUR1,2	1.39638	+		20	43
YIR029W	DAL2	1.40534	+		2	6
YIL155C	GUT2	1.41043	+		2	4
YJL172W	CPS1	1.41385	+		12	67
YLR149C	YLR149C	1.42225	+		1	2
YGL125W	MET13	1.43082	+		8	12
YGR201C	YGR201C	1.43651	+		1	2
YMR096W	SNZ1	1.44709	+		12	27
YPL086C	ELP3	1.50574	+		3	2
YBR139W	YBR139W	1.50668	+		3	9
YEL012W	UBC8	1.52637	+		2	3
YDR415C	YDR415C	1.5287	+		1	2
YDR258C	HSP78	1.5794	+		18	58
YHR006W	STP2	1.60091	+		2	4
YER067W	YER067W	1.61745	+		2	3
YNL015W	PBI2	1.62455	+		7	49
YKR046C	PET10	1.62678	+		10	62
YKL201C	MNN4	1.6333	+		6	7
YGL180W	ATG1	1.73817	+		1	2
YBR169C	SSE2	1.74338	+		12	18
YGL009C	LEU1	1.75326	+		35	139
YEL039C	CYC7	1.77843	+		6	28
YAL044C	GCV3	1.78309	+		5	15
YOR289W	YOR289W	1.78493	+		2	4
YKL173W	SNU114	1.78662	+		3	2
YJL052W	TDH1	1.80914	+		6	15
YPR184W	GDB1	1.84078	+		5	10
YDR171W	HSP42	1.84586	+		7	31
YBL029C-A	YBL029C-A	1.85637	+		2	4
YNL195C	YNL195C	1.86512	+		2	3
YFL021W	GAT1	1.86923	+		8	6
YBL078C	ATG8	1.90298	+		3	4
YKL103C	LAP4	1.90412	+		10	20
YMR170C	ALD2	1.91061	+		4	28
YHR087W	RTC3	1.93633	+		3	8
YKL218C	SRY1	1.99562	+		3	4
YDL222C	FMP45	1.99983	+		2	2
YJL088W	ARG3	2.05956	+		7	16
YPR160W	GPH1	2.07991	+		7	16
YDL215C	GDH2	2.08602	+		6	13
YIL136W	OM45	2.13372	+		14	55
YHR029C	YHI9	2.13847	+		8	15
YJL060W	BNA3	2.14395	+		9	16
YPL229W	YPL229W	2.15399	+		1	2
YPL123C	RNY1	2.16702	+		4	7
YFL014W	HSP12	2.21672	+		8	98
YOR120W	GCY1	2.21813	+		13	30
YMR090W	YMR090W	2.23216	+		2	2
YLR142W	PUT1	2.25574	+		3	2
YIL050W	PCL7	2.25732	+		4	2
YEL011W	GLC3	2.27628	+		2	4
YIR028W	DAL4	2.33228	+		2	2
YKL001C	MET14	2.33512	+		7	19
YGL083W	SCY1	2.33913	+		3	2
YMR105C	PGM2	2.3552	+		15	31
YBR085C-A	YBR085C-A	2.35771	+		5	13
YFR030W	MET10	2.39055	+		9	17
YER103W	SSA4	2.39585	+		7	22
YIR030C	DCG1	2.44513	+		2	4
YOR316C	COT1	2.48012	+		1	3
YPR095C	SYT1	2.49313	+		2	2
YJR137C	MET5	2.50553	+		29	57
YMR196W	YMR196W	2.57355	+		6	9
YER069W	ARG5,6	2.58788	+		19	75
YHR138C	YHR138C	2.60814	+		4	7
YIR017C	MET28	2.67172	+		2	3
YLR178C	TFS1	2.74014	+		8	23
YGL156W	AMS1	2.74981	+		4	6
YML128C	MSC1	2.79636	+		24	73
YOR003W	YSP3	2.79726	+		4	6
YMR169C	ALD3	2.81036	+		2	6
YGR008C	STF2	2.81787	+		4	41
YNR034W-A	YNR034W-A	2.8291	+		5	4
YHL021C	AIM17	3.02011	+		8	23
YER175C	TMT1	3.0807	+		9	24
YMR174C	PAI3	3.10209	+		3	9
YMR107W	SPG4	3.14242	+		3	4
YLL019C	KNS1	3.18902	+		4	4
YEL060C	PRB1	3.2045	+		15	110
YCR007C	YCR007C	3.22837	+		1	2
YOL140W	ARG8	3.2346	+		11	33
YNL277W	MET2	3.28659	+		2	2
YJR010W	MET3	3.37899	+		3	5
YGR248W	SOL4	3.40253	+		6	6
YDL204W	RTN2	3.43057	+		11	62
YML129C	COX14	3.50717	+		2	4
YGL184C	STR3	3.54323	+		2	4
YGR161C	RTS3	3.70179	+		1	3
YNL142W	MEP2	3.74727	+		3	9
YPR167C	MET16	3.75001	+		3	5
YPL186C	UIP4	3.83226	+		9	9
YGR271W	SLH1	3.83506	+		2	2
YHR074W	QNS1	4.02604	+		2	3
YBL075C	SSA3	4.10932	+		5	9
YDL223C	HBT1	4.16641	+		36	99
YOL084W	PHM7	4.26873	+		8	11
YOR173W	DCS2	4.33392	+		3	2
YKR069W	MET1	4.40431	+		4	11
YGR088W	CTT1	4.45837	+		15	39
YJR152W	DAL5	4.56095	+		7	6
YDR242W	AMD2	4.59252	+		3	5
YAL061W	BDH2	4.64018	+		2	3
YIR031C	DAL7	4.71862	+		5	7
YAL062W	GDH3	4.92555	+		1	2
YBR072W	HSP26	5.32841	+		7	41
YDR070C	FMP16	5.45736	+		10	53
YAL034C	FUN19	5.59611	+		2	2
YLR327C	TMA10	6.01625	+		4	17
YKR039W	GAP1	6.55517	+		3	9
YOR023C	AHC1	-1.78739		+	1	2
YKL038W	RGT1	-1.73201		+	2	2
YOL056W	GPM3	-1.67857		+	1	3
YGR055W	MUP1	-1.66307		+	3	3
YDR213W	UPC2	-1.59879		+	3	2
YPL221W	FLC1	-1.50101		+	4	3
YJL110C	GZF3	-1.48357			2	2
YKL184W	SPE1	-1.45586			3	4
YDR113C	PDS1	-1.45085			1	2
YBR038W	CHS2	-1.43387			4	6
YHL027W	RIM101	-1.40697			2	4
YDR046C	BAP3	-1.33102			3	3
YDR130C	FIN1	-1.31458			3	2
YKL101W	HSL1	-1.31371			5	6
YKL189W	HYM1	-1.26813			1	3
YBR197C	YBR197C	-1.25538			3	2
YLR187W	SKG3	-1.22386			8	6
YCR037C	PHO87	-1.2112			3	4
YBR148W	YSW1	-1.17671			2	6
YDR409W	SIZ1	-1.1696			4	7
YDR014W	RAD61	-1.15556			1	2
YHR057C	CPR2	-1.14346			3	2
YPL176C	TRE1	-1.13803			2	3
YHR164C	DNA2	-1.1375			2	2
YDR422C	SIP1	-1.1163			5	5
YDR370C	YDR370C	-1.10293			1	3
YGL133W	ITC1	-1.07601			3	7
YGL056C	SDS23	-1.05242			2	2
YNL327W	EGT2	-1.01778			1	4
YNL042W	BOP3	-0.995593			1	4
YPR141C	KAR3	-0.994362			3	3
YPL181W	CTI6	-0.993131			4	3
YCR095C	OCA4	-0.977317			1	4
YHL009C	YAP3	-0.968644			4	3
YOR188W	MSB1	-0.961623			4	2
YBL061C	SKT5	-0.960141			3	3
YNL068C	FKH2	-0.958657			7	16
YJR127C	RSF2	-0.952632			1	3
YLR375W	STP3	-0.946057			2	2
YML076C	WAR1	-0.943584			3	6
YKL191W	DPH2	-0.938399			2	5
YKR013W	PRY2	-0.932515			3	3
YLR407W	YLR407W	-0.921817			3	5
YIL004C	BET1	-0.899021			2	4
YLR286C	CTS1	-0.897783			2	2
YBL051C	PIN4	-0.887525			5	6
YMR184W	ADD37	-0.874364			5	6
YOR140W	SFL1	-0.867106			3	13
YOR192C-B	YOR192C-B	-0.86378			1	9
YGR092W	DBF2	-0.860367			4	4
YDL203C	ACK1	-0.85591			3	4
YPL193W	RSA1	-0.852239			6	12
YDL224C	WHI4	-0.851919			7	17
YNL201C	PSY2	-0.843421			2	2
YBR275C	RIF1	-0.840121			8	10
YML091C	RPM2	-0.839637			2	3
YNL125C	ESBP6	-0.830985			3	5
YLR190W	MMR1	-0.830661			1	2
YFL034W	YFL034W	-0.825867			5	6
YGL093W	SPC105	-0.813525			4	6
YLR422W	YLR422W	-0.812375			2	3
YOR231W	MKK1	-0.810566			2	3
YOR056C	NOB1	-0.805292			4	6
YDR469W	SDC1	-0.803888			1	3
YJL198W	PHO90	-0.802731			2	6
YMR077C	VPS20	-0.798507			1	8
YOR099W	KTR1	-0.796016			3	6
YER145C	FTR1	-0.793688			2	5
YGL071W	AFT1	-0.792189			2	2
YNL054W	VAC7	-0.790939			3	11
YIR010W	DSN1	-0.78442			2	4
YBL011W	SCT1	-0.779806			4	6
YDR006C	SOK1	-0.766807			4	6
YDR482C	CWC21	-0.76545			1	2
YBR258C	SHG1	-0.764261			2	2
YDR143C	SAN1	-0.764261			1	3
YHL023C	NPR3	-0.759923			4	2
YOR373W	NUD1	-0.752149			11	16
YER027C	GAL83	-0.747087			3	12
YDR043C	NRG1	-0.746829			2	2
YJR011C	YJR011C	-0.746399			2	4
YGR106C	VOA1	-0.74528			2	4
YGR246C	BRF1	-0.741834			4	10
YLR154C	RNH203	-0.727354			1	3
YBR023C	CHS3	-0.724999			7	13
YDR169C	STB3	-0.719315			8	9
YNL245C	CWC25	-0.713872			4	7
YOR195W	SLK19	-0.703367			18	32
YPL115C	BEM3	-0.702746			10	23
YER095W	RAD51	-0.696261			3	6
YER033C	ZRG8	-0.694925			3	2
YPR094W	RDS3	-0.692873			1	2
YJL158C	CIS3	-0.690372			2	4
YOR233W	KIN4	-0.688136			7	6
YMR291W	YMR291W	-0.68724			4	6
YOL130W	ALR1	-0.685985			5	7
YJL098W	SAP185	-0.684909			5	10
YFR046C	CNN1	-0.684011			1	2
YGR189C	CRH1	-0.683652			7	9
YNL133C	FYV6	-0.681044			3	5
YDR279W	RNH202	-0.677711			3	4
YER114C	BOI2	-0.675274			8	8
YFL023W	BUD27	-0.667302			11	14
YBR267W	REI1	-0.661932			8	10
YKR024C	DBP7	-0.661567			5	8
YML014W	TRM9	-0.658737			1	2
YNL124W	NAF1	-0.655901			5	4
YDR017C	KCS1	-0.655169			6	12
YLR009W	RLP24	-0.654894			5	9
YML081W	YML081W	-0.654161			7	8
YHR142W	CHS7	-0.65205			1	2
YPR018W	RLF2	-0.649937			6	6
YLR068W	FYV7	-0.647453			6	10
YDR259C	YAP6	-0.647361			3	2
YIL130W	ASG1	-0.645517			6	6
YER056C	FCY2	-0.640991			2	2
YJL204C	RCY1	-0.640343			1	5
YPR010C-A	YPR010C-A	-0.63914			1	3
YIL144W	TID3	-0.635708			2	2
YML032C	RAD52	-0.635429			6	7
YDL043C	PRP11	-0.634872			1	2
YOR078W	BUD21	-0.632827			6	12
YDR515W	SLF1	-0.630312			5	5
YPR174C	YPR174C	-0.630033			5	9
YIR023W	DAL81	-0.629939			3	3
YGR286C	BIO2	-0.6277			2	3
YMR006C	PLB2	-0.623492			1	2
YIL140W	AXL2	-0.621618			6	6
YHR033W	YHR033W	-0.618896			1	2
YBL085W	BOI1	-0.617957			14	14
YOR239W	ABP140	-0.616546			7	15
YPL195W	APL5	-0.614757			10	8
YML095C	RAD10	-0.613343			2	4
YIL079C	AIR1	-0.609093			3	5
YPR188C	MLC2	-0.608715			5	13
YBL067C	UBP13	-0.605684			3	4
YMR037C	MSN2	-0.594071			4	4
YDR027C	VPS54	-0.592636			3	2
YLR310C	CDC25	-0.592636			6	5
YDR486C	VPS60	-0.591105			3	4
YDR244W	PEX5	-0.586981			3	5
YPL194W	DDC1	-0.586405			2	4
YJR055W	HIT1	-0.585251			2	4
YPL245W	YPL245W	-0.585155			2	4
YGR129W	SYF2	-0.582363			4	6
YNL186W	UBP10	-0.576183			9	13
YOR359W	VTS1	-0.573375			3	3
YGL003C	CDH1	-0.568324			3	2
YBR231C	SWC5	-0.566961			3	4
YDR153C	ENT5	-0.566182			4	5
YPR171W	BSP1	-0.56511			4	6
YKL175W	ZRT3	-0.561693			1	2
YHR102W	KIC1	-0.561302			3	9
YGR279C	SCW4	-0.56003			3	6
YMR078C	CTF18	-0.558855			3	3
YMR295C	YMR295C	-0.558268			3	4
YNL072W	RNH201	-0.555424			4	5
YAR014C	BUD14	-0.554834			8	14
YNL039W	BDP1	-0.554638			3	4
YPR022C	YPR022C	-0.554245			5	13
YER002W	NOP16	-0.551098			10	34
YOR287C	YOR287C	-0.54666			8	10
YGL029W	CGR1	-0.545968			5	40
YAL036C	RBG1	-0.544288			6	12
YKL143W	LTV1	-0.541812			6	7
YOR308C	SNU66	-0.540325			6	8
YHR143W-A	RPC10	-0.53824			5	20
YPL233W	NSL1	-0.533464			2	3
YNL103W	MET4	-0.527371			2	6
YDR423C	CAD1	-0.52717			2	3
YOR148C	SPP2	-0.523361			1	2
YGR261C	APL6	-0.52316			5	5
YCR047C	BUD23	-0.522859			2	5
YDL121C	YDL121C	-0.517326			5	16
YKL185W	ASH1	-0.511063			4	2
YDR404C	RPB7	-0.510861			1	2
YJL033W	HCA4	-0.510557			15	31
YHR193C	EGD2	-0.505688			16	206
YKL064W	MNR2	-0.505484			4	2
YMR305C	SCW10	-0.50518			5	14
YIL131C	FKH1	-0.503654			2	3
YDL167C	NRP1	-0.503451			3	5
YCL014W	BUD3	-0.503349			25	22
YOR227W	HER1	-0.502534			5	7
YER123W	YCK3	-0.501006			3	3
YLR262C-A	TMA7	-0.50019			6	39
YDR239C	YDR239C	-0.499578			11	12
YJL095W	BCK1	-0.499476			6	6
YGR282C	BGL2	-0.498761			6	14
YDR128W	MTC5	-0.495183			2	3
YOL100W	PKH2	-0.492622			4	3
YOL152W	FRE7	-0.491391			1	2
YMR176W	ECM5	-0.490775			1	2
YOR370C	MRS6	-0.489132			2	2
YBL059C-A	CMC2	-0.487692			3	13
YDR443C	SSN2	-0.487589			5	9
YML037C	YML037C	-0.486869			1	2
YPR057W	BRR1	-0.485015			2	3
YNL131W	TOM22	-0.484396			4	14
YFL033C	RIM15	-0.482229			6	8
YHR154W	RTT107	-0.481609			5	10
YPL085W	SEC16	-0.478609			32	64
YHR147C	MRPL6	-0.473112			4	6
YKR029C	SET3	-0.4728			2	5
YMR058W	FET3	-0.47124			4	12
YGL073W	HSF1	-0.470303			4	9
YDR507C	GIN4	-0.46874			16	20
YNR024W	MPP6	-0.467384			5	2
YKR035W-A	DID2	-0.466653			4	12
YLR191W	PEX13	-0.46634			2	3
YEL040W	UTR2	-0.461319			3	6
YDR464W	SPP41	-0.459327			7	10
YCR048W	ARE1	-0.458067			1	2
YDR156W	RPA14	-0.457857			6	29
YNL271C	BNI1	-0.456175			10	19
YKR042W	UTH1	-0.45607			2	13
YFR028C	CDC14	-0.454597			3	3
YPL180W	TCO89	-0.451435			6	4
YDR093W	DNF2	-0.447315			2	3
YGR175C	ERG1	-0.44668			3	8
YDR186C	YDR186C	-0.446362			4	4
YIL002W-A	YIL002W-A	-0.446256			2	5
YOR262W	YOR262W	-0.445515			1	2
YKR062W	TFA2	-0.444773			11	13
YHR116W	COX23	-0.440846			4	9
YMR266W	RSN1	-0.438932			8	15
YNL052W	COX5A	-0.436268			1	4
YML093W	UTP14	-0.434562			15	31
YHR052W	CIC1	-0.433921			9	17
YMR259C	YMR259C	-0.433066			2	2
YDL135C	RDI1	-0.431035			4	14
YGL237C	HAP2	-0.428035			1	3
YPR112C	MRD1	-0.427713			13	22
YNL141W	AAH1	-0.424707			10	29
YBR247C	ENP1	-0.423309			11	31
YOR337W	TEA1	-0.423309			1	3
YBR269C	FMP21	-0.423094			2	4
YNR022C	MRPL50	-0.422986			6	13
YNL078W	NIS1	-0.422771			3	2
YBR058C	UBP14	-0.41997			2	3
YMR048W	CSM3	-0.419215			2	4
YDR111C	ALT2	-0.419107			2	5
YLL021W	SPA2	-0.418892			31	45
YDR266C	YDR266C	-0.417704			10	15
YGL236C	MTO1	-0.415759			2	2
YGL137W	SEC27	-0.410124			12	24
YLR336C	SGD1	-0.409581			3	4
YDR517W	GRH1	-0.408386			3	13
YOR104W	PIN2	-0.405448			2	4
YPL151C	PRP46	-0.40523			2	5
YPR091C	YPR091C	-0.404467			7	11
YLR003C	CMS1	-0.403922			4	4
YKR071C	DRE2	-0.402395			13	37
YDR159W	SAC3	-0.400866			4	7
YAL025C	MAK16	-0.400538			6	12
YDR109C	YDR109C	-0.400538			2	3
YBL066C	SEF1	-0.397803			5	3
YJL094C	KHA1	-0.397365			2	3
YDL213C	NOP6	-0.393416			4	12
YGL194C	HOS2	-0.393306			1	3
YBR065C	ECM2	-0.391108			2	5
YNL110C	NOP15	-0.390998			4	13
YMR117C	SPC24	-0.390668			6	13
YOR098C	NUP1	-0.390668			19	26
YNL023C	FAP1	-0.388465			3	4
YAL044W-A	YAL044W-A	-0.387473			2	3
YIR001C	SGN1	-0.38659			6	12
YHR197W	RIX1	-0.385928			4	17
YDR527W	RBA50	-0.385707			8	14
YPL089C	RLM1	-0.385376			3	3
YDR454C	GUK1	-0.382833			11	68
YPL105C	SYH1	-0.381283			10	25
YKL105C	YKL105C	-0.380508			9	9
YJR072C	NPA3	-0.37951			3	7
YDR478W	SNM1	-0.378512			2	2
YBL034C	STU1	-0.377957			3	2
YJL041W	NSP1	-0.377846			22	94
YDR144C	MKC7	-0.377624			5	11
YJR035W	RAD26	-0.376735			2	6
YGR136W	LSB1	-0.376513			5	9
YDR227W	SIR4	-0.372061			4	4
YNL175C	NOP13	-0.372061			21	56
YHR159W	YHR159W	-0.371615			3	3
YDR429C	TIF35	-0.371169			7	10
YHL007C	STE20	-0.371169			18	20
YNL149C	PGA2	-0.370945			5	14
YJR043C	POL32	-0.370834			4	5
YOR324C	FRT1	-0.365693			2	8
YPR186C	PZF1	-0.365581			3	4
YMR074C	YMR074C	-0.364572			7	28
YLL011W	SOF1	-0.363227			6	14
YHR086W	NAM8	-0.360196			3	6
YER034W	YER034W	-0.355806			4	6
YLR342W	FKS1	-0.354114			6	10
YIR035C	YIR035C	-0.353662			2	4
YBR057C	MUM2	-0.351741			3	3
YGR152C	RSR1	-0.351176			3	7
YDR216W	ADR1	-0.349818			6	4
YLR274W	MCM5	-0.349479			1	5
YNR054C	ESF2	-0.346985			11	14
YNL108C	YNL108C	-0.345737			1	3
YHR163W	SOL3	-0.344374			4	18
YGR178C	PBP1	-0.343237			13	24
YPL226W	NEW1	-0.342327			26	96
YCR086W	CSM1	-0.340961			4	5
YLR324W	PEX30	-0.340619			3	6
YOL011W	PLB3	-0.337311			1	2
YDR326C	YSP2	-0.337197			5	6
YHL013C	OTU2	-0.335712			5	13
YGL099W	LSG1	-0.332393			11	26
YGL161C	YIP5	-0.33182			1	3
YGL191W	COX13	-0.330903			2	3
YDR176W	NGG1	-0.330788			5	9
YGL174W	BUD13	-0.329985			3	3
YBR112C	CYC8	-0.328607			9	8
YNR037C	RSM19	-0.328607			4	9
YLR096W	KIN2	-0.327917			8	7
YKL139W	CTK1	-0.326077			3	3
YKR081C	RPF2	-0.325502			4	8
YNL119W	NCS2	-0.32458			6	8
YCL054W	SPB1	-0.323312			19	42
YKR072C	SIS2	-0.322736			8	19
YDR097C	MSH6	-0.321235			7	7
YLR321C	SFH1	-0.320196			3	4
YNL309W	STB1	-0.32008			5	3
YKL029C	MAE1	-0.319387			9	19
YDR369C	XRS2	-0.31904			4	2
YGR214W	RPS0A	-0.318577			1	5
YOL020W	TAT2	-0.317651			1	2
YDR372C	VPS74	-0.317188			2	7
YBL008W	HIR1	-0.316262			6	7
YKL196C	YKT6	-0.31603			6	16
YNR051C	BRE5	-0.314871			13	34
YML080W	DUS1	-0.314058			8	21
YOL052C	SPE2	-0.313246			4	10
YGR199W	PMT6	-0.312665			1	3
YGR072W	UPF3	-0.311619			7	17
YMR285C	NGL2	-0.310805			6	13
YER157W	COG3	-0.309176			4	3
YOL141W	PPM2	-0.308361			2	2
YDR465C	RMT2	-0.307429			5	6
R0040C	REP2	-0.305679			3	5
YGR179C	OKP1	-0.305212			2	3
YOL010W	RCL1	-0.305212			4	7
YDL189W	RBS1	-0.304394			2	4
YNL118C	DCP2	-0.302992			18	35
YFR038W	IRC5	-0.302641			2	2
YDL085C-A	YDL085C-A	-0.300768			2	12
YMR014W	BUD22	-0.300182			9	12
YGL151W	NUT1	-0.298072			3	3
YJL005W	CYR1	-0.296546			5	9
YPL204W	HRR25	-0.296428			2	3
YHR170W	NMD3	-0.295841			3	8
YKR070W	YKR070W	-0.295605			2	2
YLR048W	RPS0B	-0.295605			2	8
YDL076C	RXT3	-0.294782			2	4
YFL049W	SWP82	-0.294782			5	8
YBR215W	HPC2	-0.29443			8	7
YNR016C	ACC1	-0.294312			36	142
YLR022C	SDO1	-0.291839			4	4
YNL167C	SKO1	-0.29125			12	15
YOR196C	LIP5	-0.288772			3	6
YLR150W	STM1	-0.2883			18	359
YIL127C	RRT14	-0.286999			4	4
YLL013C	PUF3	-0.286171			10	9
YMR233W	TRI1	-0.284751			3	3
YER129W	SAK1	-0.28404			3	3
YDR383C	NKP1	-0.283566			2	3
YOL045W	PSK2	-0.282499			3	8
YEL061C	CIN8	-0.282262			7	7
YDL193W	NUS1	-0.282143			2	2
YML063W	RPS1B	-0.282143			7	38
YGR009C	SEC9	-0.281787			3	5
YDR495C	VPS3	-0.28155			4	2
YGR140W	CBF2	-0.281312			2	3
YPL049C	DIG1	-0.280481			6	13
YLR323C	CWC24	-0.279174			4	6
YJR123W	RPS5	-0.277985			8	115
YDR333C	YDR333C	-0.27739			8	12
YHR135C	YCK1	-0.277033			2	9
YDR286C	YDR286C	-0.275365			2	3
YLR196W	PWP1	-0.273814			19	53
YHR043C	DOG2	-0.272859			7	12
YEL032W	MCM3	-0.27274			6	10
YDR192C	NUP42	-0.271187			6	16
YJL146W	IDS2	-0.270947			2	6
YLR095C	IOC2	-0.270828			4	5
YKL163W	PIR3	-0.270469			1	2
YFL002C	SPB4	-0.27035			5	5
YGL147C	RPL9A	-0.27023			2	40
YER131W	RPS26B	-0.269632			4	28
YNL207W	RIO2	-0.269512			3	4
YLR383W	SMC6	-0.268554			5	4
YIL064W	SEE1	-0.268315			3	4
YMR165C	PAH1	-0.268315			7	6
YDR310C	SUM1	-0.267835			18	24
YGR162W	TIF4631	-0.267716			23	131
YCR016W	YCR016W	-0.267236			11	34
YLR430W	SEN1	-0.265317			11	19
YJR140C	HIR3	-0.265197			1	2
YNL298W	CLA4	-0.263515			6	11
YPL237W	SUI3	-0.263515			17	58
YCR077C	PAT1	-0.263275			4	67
YGL171W	ROK1	-0.263034			11	24
YER001W	MNN1	-0.262674			8	13
YAL019W	FUN30	-0.261711			11	17
YDR468C	TLG1	-0.26111			2	8
YAL034W-A	MTW1	-0.260869			2	5
YGR276C	RNH70	-0.259785			5	12
YOL116W	MSN1	-0.2587			2	4
YDR121W	DPB4	-0.258338			10	20
YJL096W	MRPL49	-0.258338			2	2
YOR006C	TSR3	-0.258338			4	6
YMR225C	MRPL44	-0.256648			1	3
YOR207C	RET1	-0.255924			5	8
YIL115C	NUP159	-0.255803			25	51
YAL013W	DEP1	-0.254957			5	11
YHR203C	RPS4B	-0.254473			21	215
YDL164C	CDC9	-0.253868			5	6
YHR118C	ORC6	-0.253868			1	8
YDR175C	RSM24	-0.253626			2	5
YHR069C	RRP4	-0.253626			3	7
YJL074C	SMC3	-0.252779			6	9
YDR320C	SWA2	-0.252052			13	18
YMR288W	HSH155	-0.250234			5	5
YOL142W	RRP40	-0.250234			4	6
YDL112W	TRM3	-0.249991			2	5
YAL032C	PRP45	-0.249749			3	3
YPL228W	CET1	-0.249263			8	13
YNL157W	YNL157W	-0.249142			8	18
YDR365C	ESF1	-0.247685			22	69
YNR038W	DBP6	-0.247077			2	3
YDL240W	LRG1	-0.246226			3	6
YNL151C	RPC31	-0.246226			4	4
YPR179C	HDA3	-0.245496			4	7
YCL024W	KCC4	-0.245374			6	5
YDR088C	SLU7	-0.245374			3	7
YCR034W	FEN1	-0.245009			1	2
YBL072C	RPS8A	-0.244765			11	227
YKL005C	BYE1	-0.244644			3	4
YDR483W	KRE2	-0.244278			7	23
YNL177C	MRPL22	-0.244278			2	2
YER179W	DMC1	-0.244156			1	2
YIL063C	YRB2	-0.243791			9	16
YMR290C	HAS1	-0.24306			10	31
YNL075W	IMP4	-0.242206			4	7
YPL153C	RAD53	-0.242084			4	6
YAL043C	PTA1	-0.24123			8	24
YDL117W	CYK3	-0.24062			4	4
YDL082W	RPL13A	-0.239642			1	3
YFR016C	YFR016C	-0.239642			23	46
YHR021C	RPS27B	-0.239276			5	52
YJR070C	LIA1	-0.238909			9	34
YLR108C	YLR108C	-0.237197			2	5
YPL243W	SRP68	-0.237197			14	30
YIR026C	YVH1	-0.236829			4	4
YBR059C	AKL1	-0.235237			11	15
YLR249W	YEF3	-0.235114			37	361
YNL306W	MRPS18	-0.234869			5	17
YIL142W	CCT2	-0.234379			12	39
YKR100C	SKG1	-0.233765			3	4
YER161C	SPT2	-0.233643			3	6
YBR193C	MED8	-0.23352			3	3
YHR081W	LRP1	-0.23352			7	19
YER094C	PUP3	-0.231187			1	3
YMR145C	NDE1	-0.230941			12	21
YDR064W	RPS13	-0.230572			8	50
YLR397C	AFG2	-0.230326			6	5
YNL066W	SUN4	-0.23008			3	8
YOR021C	YOR021C	-0.23008			9	21
YDR348C	YDR348C	-0.229957			5	7
YIR003W	AIM21	-0.229834			17	42
YGR257C	MTM1	-0.228726			2	3
YKL099C	UTP11	-0.227864			6	10
YNL218W	MGS1	-0.227618			1	4
YNR003C	RPC34	-0.226509			4	6
YDR233C	RTN1	-0.226139			13	55
YDR060W	MAK21	-0.225522			22	63
YPL263C	KEL3	-0.224905			3	2
YKL082C	RRP14	-0.22404			13	39
YMR124W	YMR124W	-0.22367			13	18
YLR441C	RPS1A	-0.222805			8	203
YHR133C	NSG1	-0.222681			1	5
YER122C	GLO3	-0.220949			23	86
YDR288W	NSE3	-0.220701			2	2
YKL204W	EAP1	-0.220578			11	30
YHR122W	YHR122W	-0.219339			3	7
YML094W	GIM5	-0.219215			8	19
YOL139C	CDC33	-0.218719			14	56
YKL088W	CAB3	-0.218595			3	3
YOL133W	HRT1	-0.217851			3	5
YGR118W	RPS23A	-0.217727			14	183
YOL121C	RPS19A	-0.216858			10	178
YDR394W	RPT3	-0.215989			2	5
YGR004W	PEX31	-0.215741			1	4
YBR049C	REB1	-0.215368			13	32
YNR015W	SMM1	-0.215244			6	10
YMR139W	RIM11	-0.214995			2	7
YJR075W	HOC1	-0.214871			2	2
YGR126W	YGR126W	-0.214622			3	3
YPL016W	SWI1	-0.214498			8	14
YER107C	GLE2	-0.214249			4	10
YDL148C	NOP14	-0.214125			9	60
YBR048W	RPS11B	-0.213627			11	68
YBR234C	ARC40	-0.213627			5	13
YJR017C	ESS1	-0.213254			7	28
YJR067C	YAE1	-0.21313			4	4
YAR002W	NUP60	-0.212881			18	35
YIL076W	SEC28	-0.212134			6	8
YNL238W	KEX2	-0.211635			2	3
YNL240C	NAR1	-0.211635			4	5
YCR031C	RPS14A	-0.211261			6	50
YHL039W	YHL039W	-0.211137			2	3
YOR369C	RPS12	-0.211012			7	95
YDR447C	RPS17B	-0.210763			11	85
YGL012W	ERG4	-0.210763			3	3
YDL045W-A	MRP10	-0.210264			3	9
YOL060C	MAM3	-0.210139			2	2
YOL040C	RPS15	-0.209391			3	112
YNL096C	RPS7B	-0.209017			11	114
YMR223W	UBP8	-0.208767			1	4
YJL128C	PBS2	-0.208143			8	16
YMR215W	GAS3	-0.207893			10	24
YDL083C	RPS16B	-0.207768			11	179
YHL015W	RPS20	-0.206768			14	179
YBR181C	RPS6B	-0.206518			21	365
YPR056W	TFB4	-0.206268			1	2
YCL049C	YCL049C	-0.205017			2	10
YOR127W	RGA1	-0.204642			7	15
YLR405W	DUS4	-0.204391			2	2
YER025W	GCD11	-0.20364			17	56
YNL313C	YNL313C	-0.203139			10	16
YMR294W	JNM1	-0.202136			2	5
YHR107C	CDC12	-0.201885			6	18
YPL266W	DIM1	-0.201885			6	13
YLR083C	EMP70	-0.201634			3	4
YLR244C	MAP1	-0.201508			10	56
YPR086W	SUA7	-0.201257			3	5
YNL062C	GCD10	-0.200379			7	14
YDR450W	RPS18A	-0.200128			10	175
YGL023C	PIB2	-0.200128			7	10
YER082C	UTP7	-0.199876			16	31
YOR204W	DED1	-0.199876			9	27
YLR337C	VRP1	-0.1995			13	50
YDR145W	TAF12	-0.198997			10	28
YLR330W	CHS5	-0.19862			12	36
YLR435W	TSR2	-0.198368			3	12
YNL255C	GIS2	-0.198243			4	40
YGL066W	SGF73	-0.198117			7	5
YGR252W	GCN5	-0.197991			4	14
YHR148W	IMP3	-0.197865			3	5
YNL113W	RPC19	-0.197865			6	15
YFR011C	AIM13	-0.197614			9	28
YNL044W	YIP3	-0.197488			2	4
YFL034C-A	RPL22B	-0.196985			3	14
YBR152W	SPP381	-0.196859			1	2
YJR006W	POL31	-0.195977			4	4
YLR167W	RPS31	-0.195977			6	204
YBR029C	CDS1	-0.195474			4	13
YML059C	NTE1	-0.195348			2	3
YER074W	RPS24A	-0.195096			12	112
YDL099W	BUG1	-0.19497			8	11
YAL021C	CCR4	-0.194717			1	4
YPL242C	IQG1	-0.194717			3	20
YJR112W	NNF1	-0.194339			3	6
YPL217C	BMS1	-0.194213			13	29
YLR276C	DBP9	-0.193078			10	20
YLR057W	YLR057W	-0.192952			6	7
YDR500C	RPL37B	-0.192825			3	96
YJR125C	ENT3	-0.192573			9	26
YNL305C	YNL305C	-0.192194			1	4
YML124C	TUB3	-0.191436			1	2
YER006W	NUG1	-0.18916			24	63
YGL025C	PGD1	-0.188654			2	7
YMR272C	SCS7	-0.187894			4	9
YER013W	PRP22	-0.187641			2	4
YFR031C-A	RPL2A	-0.187641			12	331
YOR293W	RPS10A	-0.187514			1	110
YBR122C	MRPL36	-0.187134			4	9
YDL156W	YDL156W	-0.187134			3	6
YIL129C	TAO3	-0.187134			3	3
YOL005C	RPB11	-0.187134			3	6
YPL126W	NAN1	-0.186881			6	11
YLR335W	NUP2	-0.186374			25	60
YKR083C	DAD2	-0.186247			2	9
YJR094W-A	RPL43B	-0.185867			4	27
YGL078C	DBP3	-0.185486			19	58
YOR153W	PDR5	-0.185232			16	41
YOR001W	RRP6	-0.185105			7	9
YIL095W	PRK1	-0.184852			2	2
YBR261C	TAE1	-0.184725			5	14
YPL012W	RRP12	-0.18409			10	23
YJR093C	FIP1	-0.183709			5	13
YBL087C	RPL23A	-0.183455			6	83
YDL061C	RPS29B	-0.183455			2	12
YHR065C	RRP3	-0.183201			7	14
YLR386W	VAC14	-0.183201			4	12
YJL168C	SET2	-0.182692			9	10
YIR012W	SQT1	-0.181929			3	5
YPR024W	YME1	-0.181929			5	12
YBR155W	CNS1	-0.181675			11	24
YKL054C	DEF1	-0.180784			25	114
YBR189W	RPS9B	-0.180657			2	114
YKL127W	PGM1	-0.178747			5	33
YMR147W	YMR147W	-0.178747			2	2
YEL050C	RML2	-0.178364			3	5
YMR193W	MRPL24	-0.178364			5	11
YER111C	SWI4	-0.177854			6	13
YDR146C	SWI5	-0.177599			7	7
YKL074C	MUD2	-0.177471			3	4
YJR002W	MPP10	-0.177344			18	43
YGR145W	ENP2	-0.177089			7	14
YLR372W	SUR4	-0.177089			1	7
YER029C	SMB1	-0.176706			3	8
YLR143W	YLR143W	-0.175684			2	3
YBL035C	POL12	-0.175045			6	4
YOR367W	SCP1	-0.17479			6	7
YLR223C	IFH1	-0.174534			2	3
YOR361C	PRT1	-0.174406			20	50
YHR132W-A	YHR132W-A	-0.173767			4	12
YGR123C	PPT1	-0.173639			5	9
YFL007W	BLM10	-0.172488			3	3
YDR101C	ARX1	-0.172359			16	33
YML022W	APT1	-0.172231			5	15
YLR061W	RPL22A	-0.171975			4	78
YOR096W	RPS7A	-0.171335			7	40
YGR285C	ZUO1	-0.171079			19	174
YDR152W	GIR2	-0.170951			6	9
YCR087C-A	YCR087C-A	-0.17031			5	17
YIL148W	RPL40A	-0.169797			3	109
YMR153W	NUP53	-0.16954			7	15
YNL132W	KRE33	-0.16954			9	23
YDL098C	SNU23	-0.169284			2	5
YGR281W	YOR1	-0.169027			8	12
YAL035W	FUN12	-0.16877			32	89
YLL008W	DRS1	-0.168385			8	16
YDR119W	VBA4	-0.168257			5	5
YDL001W	RMD1	-0.168			1	2
YPR104C	FHL1	-0.168			6	7
YLR017W	MEU1	-0.167743			3	3
YLR287C-A	RPS30A	-0.167743			4	67
YDR408C	ADE8	-0.167486			3	8
YNL050C	YNL050C	-0.167229			4	3
YDR172W	SUP35	-0.166715			22	81
YGL111W	NSA1	-0.166458			12	13
YLL034C	RIX7	-0.16633			15	22
YMR142C	RPL13B	-0.166201			1	164
YNR019W	ARE2	-0.165815			3	10
YER083C	GET2	-0.164786			6	20
YER036C	ARB1	-0.1644			16	150
YLR106C	MDN1	-0.1644			22	36
YLR406C	RPL31B	-0.164143			1	4
YGR002C	SWC4	-0.163885			4	7
YER174C	GRX4	-0.16337			5	11
YBL097W	BRN1	-0.162726			2	2
YLR222C	UTP13	-0.162597			8	15
YIL143C	SSL2	-0.161952			1	3
YLR026C	SED5	-0.161694			4	8
YOR112W	CEX1	-0.161694			8	19
YJR041C	URB2	-0.161565			3	8
YOL127W	RPL25	-0.161436			12	144
YKL024C	URA6	-0.160662			6	9
YLR388W	RPS29A	-0.160662			3	35
YOR311C	DGK1	-0.159887			1	5
YGL197W	MDS3	-0.159629			3	2
YNL069C	RPL16B	-0.159629			13	179
YBL027W	RPL19B	-0.1595			12	397
YGR027C	RPS25A	-0.159371			1	54
YDR512C	EMI1	-0.158983			2	4
YLR075W	RPL10	-0.158983			15	244
YLR029C	RPL15A	-0.158596			8	88
YER176W	ECM32	-0.158466			6	16
YLL045C	RPL8B	-0.158337			7	386
YNL290W	RFC3	-0.158337			5	9
YDR083W	RRP8	-0.158078			7	11
YDR045C	RPC11	-0.157561			2	3
YKL053C-A	MDM35	-0.157302			3	6
YLR221C	RSA3	-0.157173			6	13
YJR113C	RSM7	-0.156785			7	15
YKR020W	VPS51	-0.156526			4	4
YHR216W	IMD2	-0.156267			2	5
YOL076W	MDM20	-0.15549			3	3
YGL123W	RPS2	-0.155361			9	58
YPL143W	RPL33A	-0.155231			2	168
YOR234C	RPL33B	-0.154842			1	3
YPL116W	HOS3	-0.154842			7	15
YOR048C	RAT1	-0.154454			9	26
YML114C	TAF8	-0.154194			2	4
YKL068W	NUP100	-0.152378			12	22
YLR272C	YCS4	-0.152248			2	3
YDR359C	EAF1	-0.151859			2	2
YHR010W	RPL27A	-0.151859			13	245
YNL153C	GIM3	-0.151599			6	30
YDL153C	SAS10	-0.151339			17	37
YGL185C	YGL185C	-0.151209			2	3
YHR128W	FUR1	-0.15095			3	14
YPL132W	COX11	-0.15095			3	5
YOL004W	SIN3	-0.15069			12	32
YBL092W	RPL32	-0.15056			10	130
YER056C-A	RPL34A	-0.15056			1	125
YML062C	MFT1	-0.15004			10	16
YNL112W	DBP2	-0.15004			8	25
YGR034W	RPL26B	-0.14978			12	177
YJL087C	TRL1	-0.14978			4	4
YJR064W	CCT5	-0.14978			21	48
YKR048C	NAP1	-0.14978			11	19
YMR227C	TAF7	-0.149389			5	6
YBR191W	RPL21A	-0.148609			2	136
YPL239W	YAR1	-0.148479			8	27
YBR055C	PRP6	-0.148218			4	4
YDR385W	EFT2	-0.147567			28	368
YJL136C	RPS21B	-0.147437			5	45
YOR063W	RPL3	-0.147437			27	281
YKL056C	TMA19	-0.147046			12	80
YMR217W	GUA1	-0.147046			11	44
YEL042W	GDA1	-0.146655			15	31
YMR242C	RPL20A	-0.146134			8	51
YPL131W	RPL5	-0.145743			11	169
YHR062C	RPP1	-0.145351			5	5
YDR226W	ADK1	-0.14496			18	78
YDR472W	TRS31	-0.14483			3	20
YHL001W	RPL14B	-0.144438			2	48
YNL147W	LSM7	-0.144046			4	27
YLR008C	PAM18	-0.143524			5	9
YDR055W	PST1	-0.143263			9	12
YJL190C	RPS22A	-0.142871			7	24
YNL182C	IPI3	-0.142871			6	12
YDR012W	RPL4B	-0.14274			2	15
YPL030W	TRM44	-0.14274			6	6
YJR059W	PTK2	-0.142479			4	3
YHL004W	MRP4	-0.142087			4	17
YML065W	ORC1	-0.142087			4	5
YDL202W	MRPL11	-0.141825			3	17
YPR161C	SGV1	-0.141564			5	5
YJL111W	CCT7	-0.141171			15	30
YMR128W	ECM16	-0.141171			10	19
YGR274C	TAF1	-0.14104			9	12
YHL033C	RPL8A	-0.140386			6	39
YLR438C-A	LSM3	-0.139993			1	3
YPL015C	HST2	-0.139862			2	3
YCR071C	IMG2	-0.139731			4	6
YDL075W	RPL31A	-0.139731			1	130
YGL103W	RPL28	-0.139469			14	125
YOL077W-A	ATP19	-0.138946			4	10
YCR072C	RSA4	-0.138421			9	17
YPR088C	SRP54	-0.137897			9	22
YDR252W	BTT1	-0.137504			2	2
YFR032C-A	RPL29	-0.137372			4	228
YMR021C	MAC1	-0.137241			3	3
YDR295C	HDA2	-0.136848			8	16
YDL226C	GCS1	-0.136716			16	55
YMR073C	IRC21	-0.136716			2	3
YIL128W	MET18	-0.136454			2	3
YPL231W	FAS2	-0.136191			73	307
YGR128C	UTP8	-0.135798			9	14
YGR235C	YGR235C	-0.135404			3	7
YOR004W	UTP23	-0.135404			3	12
YEL038W	UTR4	-0.135009			6	7
YMR308C	PSE1	-0.134089			5	6
YDR381C-A	YDR381C-A	-0.133958			3	5
YFR002W	NIC96	-0.133958			6	6
YLR432W	IMD3	-0.133695			5	34
YLR448W	RPL6B	-0.133695			10	143
YNL308C	KRI1	-0.133432			14	60
YKL113C	RAD27	-0.132379			7	14
YOR294W	RRS1	-0.132379			6	18
YOL066C	RIB2	-0.132248			3	6
YKR028W	SAP190	-0.131721			6	11
YGL110C	CUE3	-0.131063			3	4
YOR046C	DBP5	-0.131063			11	16
YHR070W	TRM5	-0.130799			9	12
YBR236C	ABD1	-0.130667			5	9
YJL176C	SWI3	-0.130536			9	14
YPL198W	RPL7B	-0.130404			1	8
YMR194W	RPL36A	-0.130272			2	4
YDR212W	TCP1	-0.129745			10	23
YKL138C	MRPL31	-0.129745			3	9
YML071C	COG8	-0.129745			2	8
YMR116C	ASC1	-0.129745			15	65
YPL133C	RDS2	-0.129745			1	2
YNL067W	RPL9B	-0.129613			3	105
YHR141C	RPL42B	-0.129085			8	71
YIL135C	VHS2	-0.128953			4	3
YEL003W	GIM4	-0.128425			7	19
YIL053W	RHR2	-0.128293			14	152
YGL076C	RPL7A	-0.128161			2	165
YNL178W	RPS3	-0.127765			8	12
YDL229W	SSB1	-0.127369			1	346
YPL145C	KES1	-0.127237			13	35
YIL020C	HIS6	-0.126973			1	2
YHR085W	IPI1	-0.126841			1	2
YKL006C-A	SFT1	-0.126841			1	4
YHR064C	SSZ1	-0.126576			27	159
YML073C	RPL6A	-0.126576			9	49
YPL249C-A	RPL36B	-0.126576			3	183
YNL102W	POL1	-0.126444			9	4
YAL024C	LTE1	-0.126312			8	8
YDL002C	NHP10	-0.12618			2	3
YPR105C	COG4	-0.125651			3	3
YGR076C	MRPL25	-0.125519			7	12
YPR133C	SPN1	-0.125387			14	31
YAL003W	EFB1	-0.125122			22	158
YMR216C	SKY1	-0.125122			5	10
YDL065C	PEX19	-0.12499			12	23
YJR063W	RPA12	-0.12499			3	17
YLR192C	HCR1	-0.12499			13	105
YJL008C	CCT8	-0.124725			11	25
YPL055C	LGE1	-0.124328			2	3
YOR171C	LCB4	-0.123534			14	20
YPR118W	MRI1	-0.123401			10	19
YDL225W	SHS1	-0.123004			10	23
YJL179W	PFD1	-0.122871			5	11
YPL079W	RPL21B	-0.122871			1	12
YBR233W-A	DAD3	-0.122739			3	9
YGR097W	ASK10	-0.122076			13	12
YLR390W	ECM19	-0.121811			2	8
YOR074C	CDC21	-0.121811			4	11
YDL113C	ATG20	-0.121546			3	4
YDR120C	TRM1	-0.121148			10	22
YNR046W	TRM112	-0.121015			3	11
YGR229C	SMI1	-0.120883			11	17
YJL019W	MPS3	-0.12075			2	4
YPR143W	RRP15	-0.119688			16	35
YER165W	PAB1	-0.119555			31	187
YGL211W	NCS6	-0.119157			1	4
YKL172W	EBP2	-0.118493			19	107
YDL140C	RPO21	-0.117961			15	34
YPL202C	AFT2	-0.117562			2	3
YDR081C	PDC2	-0.117429			4	4
YHL011C	PRS3	-0.117429			5	15
YIL133C	RPL16A	-0.116897			9	56
YKL006W	RPL14A	-0.116498			2	13
YLR199C	PBA1	-0.116498			5	7
YDR299W	BFR2	-0.115699			17	31
YLR418C	CDC73	-0.115166			8	39
YDR028C	REG1	-0.114767			18	33
YJL039C	NUP192	-0.114634			5	7
YOL097C	WRS1	-0.1145			18	57
YER151C	UBP3	-0.113967			16	41
YLL040C	VPS13	-0.113834			7	7
YBR121C	GRS1	-0.113701			24	131
YDR418W	RPL12B	-0.113567			10	183
YMR146C	TIF34	-0.113434			13	40
YHR020W	YHR020W	-0.113034			23	103
YKL182W	FAS1	-0.1129			47	172
YLR060W	FRS1	-0.1129			20	60
YGR208W	SER2	-0.112633			9	20
YJL177W	RPL17B	-0.112633			10	132
YJL124C	LSM1	-0.1125			1	3
YLR455W	YLR455W	-0.112367			6	9
YGR271C-A	EFG1	-0.112233			9	26
YFR001W	LOC1	-0.111566			9	39
YAL047C	SPC72	-0.111165			3	2
YFL022C	FRS2	-0.109962			23	71
YNL286W	CUS2	-0.109962			3	9
YLR347C	KAP95	-0.109561			4	5
YDR397C	NCB2	-0.10916			4	7
YLR325C	RPL38	-0.108892			6	89
YLR185W	RPL37A	-0.108759			4	34
YFL045C	SEC53	-0.108223			10	90
YNL284C	MRPL10	-0.108223			9	17
YBL088C	TEL1	-0.107956			2	7
YDL060W	TSR1	-0.107822			10	29
YGL049C	TIF4632	-0.107554			28	78
YHR082C	KSP1	-0.10742			3	2
YFR045W	YFR045W	-0.105812			2	3
YBL055C	YBL055C	-0.105544			5	9
YML106W	URA5	-0.105544			7	18
YGL031C	RPL24A	-0.10541			3	86
YLL010C	PSR1	-0.105276			2	6
YPR182W	SMX3	-0.104605			1	5
YLR293C	GSP1	-0.103934			1	7
YGR103W	NOP7	-0.103397			12	31
YPL259C	APM1	-0.103263			3	13
YLR212C	TUB4	-0.103128			2	2
YNL307C	MCK1	-0.103128			4	11
YLR401C	DUS3	-0.102725			9	21
YNL209W	SSB2	-0.102591			1	23
YML010W	SPT5	-0.102188			16	26
YNL301C	RPL18B	-0.102188			5	52
YCL050C	APA1	-0.101919			14	52
YCR035C	RRP43	-0.101516			2	3
YGR085C	RPL11B	-0.101516			10	102
YOL022C	TSR4	-0.101381			12	29
YOR167C	RPS28A	-0.101247			3	4
YEL018W	EAF5	-0.100709			2	3
YPR010C	RPA135	-0.100709			9	26
YGR220C	MRPL9	-0.10017			4	4
YNL230C	ELA1	-0.10017			3	3
YGL035C	MIG1	-0.0993625			4	10
YJL076W	NET1	-0.0993625			24	42
YOR116C	RPO31	-0.0993625			6	16
YPL037C	EGD1	-0.0993625			10	91
YGL195W	GCN1	-0.0992279			14	19
YOL144W	NOP8	-0.0992279			11	20
YKL155C	RSM22	-0.0990932			7	10
YEL001C	IRC22	-0.098689			2	6
YGL005C	COG7	-0.098689			4	11
YBR092C	PHO3	-0.0985543			4	15
YJR057W	CDC8	-0.0985543			3	5
YDR490C	PKH1	-0.0980152			2	3
YFL024C	EPL1	-0.0980152			3	7
YLL038C	ENT4	-0.0976108			2	3
YGL030W	RPL30	-0.097476			5	15
YDL143W	CCT4	-0.0970714			7	16
YKL041W	VPS24	-0.0966667			6	9
YMR229C	RRP5	-0.0965317			36	76
YDL150W	RPC53	-0.0961269			10	15
YOR197W	MCA1	-0.0957219			3	8
YDR395W	SXM1	-0.0955869			5	11
YBR200W	BEM1	-0.0954519			11	16
YMR240C	CUS1	-0.0954519			5	7
YPL117C	IDI1	-0.0953168			9	16
YBR031W	RPL4A	-0.0951818			2	211
YNL244C	SUI1	-0.0951818			6	27
YJL082W	IML2	-0.0950467			3	3
YGL233W	SEC15	-0.0949116			2	6
YCR090C	YCR090C	-0.0943712			3	4
YPR137W	RRP9	-0.0938306			11	27
YBR160W	CDC28	-0.0935602			5	8
YLR340W	RPP0	-0.0931545			7	94
YDR165W	TRM82	-0.0930192			8	15
YBL039C	URA7	-0.0924781			14	38
YDR200C	VPS64	-0.0923428			2	3
YEL055C	POL5	-0.0923428			5	8
YCR003W	MRPL32	-0.0922074			3	3
YBR143C	SUP45	-0.0920721			24	56
YMR286W	MRPL33	-0.0920721			4	9
YPL101W	ELP4	-0.0918014			4	6
YGL210W	YPT32	-0.0915306			4	10
YLR410W	VIP1	-0.0915306			17	26
YML056C	IMD4	-0.0913952			10	45
YJR014W	TMA22	-0.0909889			10	53
YLR363C	NMD4	-0.0908534			3	2
YGR061C	ADE6	-0.090447			23	75
YJR068W	RFC2	-0.090447			3	8
YJL014W	CCT3	-0.0897693			15	42
YBL032W	HEK2	-0.0894981			7	12
YDL125C	HNT1	-0.0892269			6	20
YDL087C	LUC7	-0.0885487			2	2
YPL009C	YPL009C	-0.0880059			13	22
YCL012C	YCL012C	-0.0878701			2	2
YMR235C	RNA1	-0.0875986			9	24
YGL028C	SCW11	-0.087327			2	4
YLR086W	SMC4	-0.087327			6	6
YPR033C	HTS1	-0.0871912			13	31
YCL031C	RRP7	-0.0866479			7	14
YER054C	GIP2	-0.0866479			2	2
YMR260C	TIF11	-0.086512			7	23
YDL040C	NAT1	-0.0863762			19	56
YDL136W	RPL35B	-0.0859685			14	86
YOL051W	GAL11	-0.0858325			14	16
YPR129W	SCD6	-0.0852887			11	48
YJL073W	JEM1	-0.0851527			2	3
YKR006C	MRPL13	-0.0851527			11	26
YEL002C	WBP1	-0.0848807			5	8
YPL218W	SAR1	-0.0840643			2	2
YDR412W	RRP17	-0.0835197			10	30
YDR007W	TRP1	-0.0828388			2	6
YMR079W	SEC14	-0.0827026			11	20
YKR092C	SRP40	-0.0825664			7	18
YDR115W	YDR115W	-0.0824301			3	13
YBR246W	RRT2	-0.0822938			2	2
YBR087W	RFC5	-0.081885			3	4
YER171W	RAD3	-0.0813396			3	6
YDR477W	SNF1	-0.0810669			4	8
YMR052W	FAR3	-0.0805212			5	6
YOL090W	MSH2	-0.0802483			4	6
YOR052C	YOR052C	-0.0798389			4	11
YMR276W	DSK2	-0.0797024			6	27
YDL111C	RRP42	-0.0795659			2	17
YGL246C	RAI1	-0.0795659			5	8
YDL205C	HEM3	-0.078883			5	14
YLR052W	IES3	-0.0787464			4	8
YPR062W	FCY1	-0.0786098			6	19
YDR324C	UTP4	-0.0780633			5	8
YJL050W	MTR4	-0.0780633			11	27
YKR056W	TRM2	-0.0777899			9	10
YGR211W	ZPR1	-0.0776532			14	42
YLR439W	MRPL4	-0.0776532			2	2
YMR012W	CLU1	-0.0773797			33	128
YAL007C	ERP2	-0.0768327			4	10
YPR110C	RPC40	-0.0765591			11	52
YNL251C	NRD1	-0.0762854			6	12
YJL148W	RPA34	-0.0761486			14	38
YLL027W	ISA1	-0.0758749			3	4
YGR148C	RPL24B	-0.0756011			2	18
YPL029W	SUV3	-0.0756011			2	4
YJR032W	CPR7	-0.0754642			5	8
YJR133W	XPT1	-0.0751903			2	4
YDL130W	RPP1B	-0.0750534			3	50
YMR214W	SCJ1	-0.0749164			3	7
YOR217W	RFC1	-0.0747794			9	20
YEL071W	DLD3	-0.0746424			14	63
YPR072W	NOT5	-0.0746424			9	36
YLR033W	RSC58	-0.0742314			6	12
YCR032W	BPH1	-0.0740944			2	4
YDR211W	GCD6	-0.0740944			6	11
YOL135C	MED7	-0.0738202			4	10
YDL031W	DBP10	-0.0736832			22	53
YDR208W	MSS4	-0.073409			3	4
YLR129W	DIP2	-0.0732718			6	5
YGR078C	PAC10	-0.0731347			5	18
YJL125C	GCD14	-0.0728604			6	14
YNL292W	PUS4	-0.072586			6	17
YJL069C	UTP18	-0.0723116			7	22
YIL096C	YIL096C	-0.0720372			3	4
YML025C	YML6	-0.0717627			3	6
YDR002W	YRB1	-0.0710762			6	46
YGR270W	YTA7	-0.0709388			9	20
YLR387C	REH1	-0.0709388			7	14
YNL247W	YNL247W	-0.0708015			27	85
YBR130C	SHE3	-0.0706641			7	18
YDR493W	AIM8	-0.0703893			1	11
YJL010C	NOP9	-0.0701145			3	6
YLR197W	NOP56	-0.0701145			19	131
YLR384C	IKI3	-0.0692897			3	3
YEL034W	HYP2	-0.0691522			7	154
YOR290C	SNF2	-0.0691522			4	7
YOR272W	YTM1	-0.0690147			10	29
YHR046C	INM1	-0.0683269			5	14
YLR045C	STU2	-0.0681893			3	4
YNL010W	YNL010W	-0.0680516			19	96
YGR094W	VAS1	-0.067914			37	137
YMR075W	RCO1	-0.0676387			11	11
YOL071W	EMI5	-0.0673634			2	4
YER110C	KAP123	-0.0669502			18	65
YIL091C	YIL091C	-0.0666748			8	14
YKR079C	TRZ1	-0.0666748			2	3
YGR157W	CHO2	-0.0663992			7	11
YMR160W	YMR160W	-0.0662614			2	5
YDR201W	SPC19	-0.0661236			3	7
YGR090W	UTP22	-0.0659858			12	22
YMR131C	RRB1	-0.065848			12	29
YBR025C	OLA1	-0.0657102			13	41
YKL122C	SRP21	-0.0657102			2	5
YOR007C	SGT2	-0.0648829			20	116
YPL064C	CWC27	-0.0648829			2	2
YDL161W	ENT1	-0.0647449			4	10
YLR412W	BER1	-0.0647449			3	6
YBR118W	TEF2	-0.064469			25	305
YKR010C	TOF2	-0.064469			4	3
YBL079W	NUP170	-0.064331			2	3
YJR089W	BIR1	-0.064331			5	3
YNL005C	MRP7	-0.064331			5	9
YDR245W	MNN10	-0.063641			2	8
YOR168W	GLN4	-0.063641			31	108
YGR173W	RBG2	-0.0622599			9	21
YLR287C	YLR287C	-0.0621217			7	18
YGR005C	TFG2	-0.0617071			9	13
YOL039W	RPP2A	-0.0617071			7	89
YFL008W	SMC1	-0.0606008			12	19
YPR041W	TIF5	-0.0601858			21	60
YDR161W	YDR161W	-0.0600474			5	11
YLR243W	YLR243W	-0.0600474			2	3
YGL039W	YGL039W	-0.059909			4	8
YNL041C	COG6	-0.0594937			6	12
YBR151W	APD1	-0.0593553			8	21
YMR061W	RNA14	-0.0593553			5	8
YNL154C	YCK2	-0.0589399			3	34
YDL005C	MED2	-0.0588014			5	7
YEL046C	GLY1	-0.0588014			10	59
YGR056W	RSC1	-0.0588014			4	5
YNL272C	SEC2	-0.0582472			6	7
YER164W	CHD1	-0.0576929			14	17
YMR311C	GLC8	-0.0575542			12	26
YDR381W	YRA1	-0.0574156			9	55
YER155C	BEM2	-0.0574156			8	10
YDR346C	SVF1	-0.057277			7	30
YMR129W	POM152	-0.0564448			11	15
YGR275W	RTT102	-0.0563061			10	47
YBR142W	MAK5	-0.0560285			16	28
YOR341W	RPA190	-0.0558898			38	143
YAL046C	AIM1	-0.0554733			2	3
YEL007W	YEL007W	-0.0554733			6	6
YGL187C	COX4	-0.0549179			2	9
YNR011C	PRP2	-0.0546401			4	4
YMR093W	UTP15	-0.0545012			4	5
YLR063W	YLR063W	-0.0543623			4	5
YFR040W	SAP155	-0.0536674			4	4
YDR068W	DOS2	-0.0533894			10	21
YNL061W	NOP2	-0.0526941			22	93
YDR332W	IRC3	-0.0524159			2	2
YLR314C	CDC3	-0.0524159			20	36
YKL081W	TEF4	-0.0522768			14	96
YMR246W	FAA4	-0.0519985			8	22
YAL042W	ERV46	-0.0515809			3	5
YGR010W	NMA2	-0.0515809			2	6
YMR130W	YMR130W	-0.0515809			1	2
YDL103C	QRI1	-0.0503276			20	43
YER043C	SAH1	-0.0501882			21	155
YDR300C	PRO1	-0.0500489			8	24
YKL170W	MRPL38	-0.0500489			6	14
YGL061C	DUO1	-0.0499095			3	4
YGR089W	NNF2	-0.0499095			2	4
YPR190C	RPC82	-0.0496308			3	6
YBR106W	PHO88	-0.049352			10	52
YPL135W	ISU1	-0.049352			2	3
YDL175C	AIR2	-0.0489336			3	2
YER062C	HOR2	-0.0485152			7	29
YNL252C	MRPL17	-0.0479571			3	10
YER068W	MOT2	-0.047678			9	13
YPL045W	VPS16	-0.0473988			4	2
YOR069W	VPS5	-0.0472592			8	16
YKL021C	MAK11	-0.0471196			6	3
YNL129W	NRK1	-0.0469799			2	2
YOL115W	PAP2	-0.0469799			4	7
YMR049C	ERB1	-0.0467006			11	18
YOR310C	NOP58	-0.0462815			18	86
YKL059C	MPE1	-0.0457225			3	6
YGR048W	UFD1	-0.0453032			5	10
YBR154C	RPB5	-0.0450235			4	10
YHR111W	UBA4	-0.0450235			2	3
YLR316C	TAD3	-0.0447438			3	4
YDL201W	TRM8	-0.0444641			7	13
YDR298C	ATP5	-0.0440443			11	49
YDR087C	RRP1	-0.0437644			5	12
YLR186W	EMG1	-0.0434845			7	34
YHR137W	ARO9	-0.0432045			4	7
YLR051C	FCF2	-0.0430645			4	8
YLR195C	NMT1	-0.0425043			8	13
YJR047C	ANB1	-0.042084			2	3
YMR228W	MTF1	-0.042084			3	4
YLR175W	CBF5	-0.0418037			13	27
YAL039C	CYC3	-0.0416635			2	3
YDR322W	MRPL35	-0.0413832			4	8
YGR187C	HGH1	-0.0413832			2	4
YCL059C	KRR1	-0.0411028			12	32
YGR166W	KRE11	-0.0408223			2	3
YGR238C	KEL2	-0.0405418			5	7
YJR007W	SUI2	-0.0402612			13	54
YOR210W	RPB10	-0.0402612			3	13
YDR188W	CCT6	-0.0401209			9	29
YBL023C	MCM2	-0.0398403			4	3
YBL069W	AST1	-0.0396999			3	6
YOR336W	KRE5	-0.0394192			7	9
YHL025W	SNF6	-0.038998			3	3
YIL003W	CFD1	-0.038998			3	4
YOR243C	PUS7	-0.038998			16	44
YDR499W	LCD1	-0.0384362			2	3
YBL037W	APL3	-0.0380147			6	7
YDR091C	RLI1	-0.0380147			13	33
YFR019W	FAB1	-0.0377336			5	2
YLL022C	HIF1	-0.0377336			3	9
YPL106C	SSE1	-0.0368901			34	251
YDL058W	USO1	-0.0366088			34	59
YNL189W	SRP1	-0.0366088			5	17
YGL050W	TYW3	-0.0361868			2	3
YGR234W	YHB1	-0.0360461			17	107
YNL221C	POP1	-0.0359054			3	2
YLR117C	CLF1	-0.0354832			1	4
YOR206W	NOC2	-0.0353424			21	54
YGR054W	YGR054W	-0.03492			18	65
YML105C	SEC65	-0.03492			7	18
YER005W	YND1	-0.0347792			3	3
YDL095W	PMT1	-0.0346383			5	22
YNL281W	HCH1	-0.0336521			5	24
YCR015C	YCR015C	-0.0335111			2	2
YPL138C	SPP1	-0.0326651			3	3
YDR449C	UTP6	-0.0325241			3	7
YLR115W	CFT2	-0.0325241			4	6
YBR079C	RPG1	-0.0318186			34	124
YGL238W	CSE1	-0.0316775			5	11
YER127W	LCP5	-0.0315364			5	6
YPL160W	CDC60	-0.031254			33	163
YGL038C	OCH1	-0.0311128			2	2
YMR222C	FSH2	-0.0311128			3	3
YLR018C	POM34	-0.0309716			2	2
YOL067C	RTG1	-0.0309716			5	8
YHR169W	DBP8	-0.0308304			5	5
YDR041W	RSM10	-0.0306892			3	8
YPL235W	RVB2	-0.030548			10	30
YDL102W	POL3	-0.0298416			3	2
YBR034C	HMT1	-0.0292762			7	11
YCR051W	YCR051W	-0.0292762			4	12
YDL122W	UBP1	-0.0292762			10	18
YGL067W	NPY1	-0.0292762			2	2
YNL232W	CSL4	-0.0292762			4	13
YOL021C	DIS3	-0.0289934			11	27
YGR134W	CAF130	-0.0287106			3	2
YDR023W	SES1	-0.0285692			22	85
YDR190C	RVB1	-0.0284277			13	32
YNL206C	RTT106	-0.0284277			2	3
YDR480W	DIG2	-0.0282862			1	2
YML035C	AMD1	-0.0281448			5	10
YPL210C	SRP72	-0.0281448			11	24
YIL052C	RPL34B	-0.0274372			1	17
YHR019C	DED81	-0.0272956			18	71
YPR016C	TIF6	-0.0272956			1	5
YDR021W	FAL1	-0.0268709			4	3
YGR264C	MES1	-0.0267293			21	72
YJR083C	ACF4	-0.0265876			3	5
YOR111W	YOR111W	-0.026446			2	2
YJL061W	NUP82	-0.0263043			3	3
YLR139C	SLS1	-0.0263043			2	2
YNL248C	RPA49	-0.0261627			14	45
YGL017W	ATE1	-0.026021			2	3
YJL115W	ASF1	-0.0258793			4	3
YLR200W	YKE2	-0.0258793			7	32
YIL036W	CST6	-0.0253123			7	16
YDL053C	PBP4	-0.024887			7	45
YGR203W	YCH1	-0.0244615			1	5
YIL015W	BAR1	-0.0243197			6	12
YDR341C	YDR341C	-0.0240359			14	70
YNL199C	GCR2	-0.023894			2	3
YDR296W	MHR1	-0.0237521			5	8
YDR361C	BCP1	-0.0237521			7	12
YIL038C	NOT3	-0.0233263			16	25
YML127W	RSC9	-0.0233263			4	6
YOR280C	FSH3	-0.0231844			1	2
YGR278W	CWC22	-0.0223323			1	3
YHR068W	DYS1	-0.0221902			16	51
YLR380W	CSR1	-0.0219061			8	21
YGL135W	RPL1B	-0.021764			17	131
YDR164C	SEC1	-0.0216219			5	7
YNL001W	DOM34	-0.0216219			5	4
YLR452C	SST2	-0.0211954			3	4
YOR260W	GCD1	-0.0209111			8	19
YFR031C	SMC2	-0.0204844			5	9
YER031C	YPT31	-0.0203422			6	27
YOR281C	PLP2	-0.0193461			5	13
YOR057W	SGT1	-0.0190614			5	7
YKL042W	SPC42	-0.018919			7	14
YGL234W	ADE5,7	-0.0186342			14	50
YIL104C	SHQ1	-0.0184917			8	15
YBL090W	MRP21	-0.0179219			4	11
YBR042C	CST26	-0.0170667			1	2
YMR168C	CEP3	-0.0170667			1	2
YGL112C	TAF6	-0.0169241			5	7
YCL028W	RNQ1	-0.0163537			3	20
YKL214C	YRA2	-0.0163537			5	10
YNL163C	RIA1	-0.0153548			4	5
YML085C	TUB1	-0.0152121			3	8
YNL022C	YNL022C	-0.0152121			2	4
YDL051W	LHP1	-0.0149265			12	39
YIL078W	THS1	-0.0149265			18	82
YNL139C	THO2	-0.0149265			8	13
YDL047W	SIT4	-0.0140696			4	4
YER049W	TPA1	-0.013498			12	16
YKL033W-A	YKL033W-A	-0.013498			11	20
YFL048C	EMP47	-0.0133551			11	19
YHR005C-A	TIM10	-0.0133551			9	61
YAL001C	TFC3	-0.0130692			5	4
YOL023W	IFM1	-0.0130692			2	2
YPL273W	SAM4	-0.0130692			8	23
YEL020W-A	TIM9	-0.0126402			3	7
YLR398C	SKI2	-0.0126402			7	9
YCL064C	CHA1	-0.0122111			1	2
YHR196W	UTP9	-0.0116388			8	14
YLL036C	PRP19	-0.0116388			10	16
YML011C	RAD33	-0.0112094			1	2
YMR263W	SAP30	-0.0112094			2	2
YNR023W	SNF12	-0.0112094			4	9
YDR037W	KRS1	-0.0107798			21	136
YNL090W	RHO2	-0.0102069			1	2
YPR173C	VPS4	-0.00992041			10	17
YKL112W	ABF1	-0.00963382			14	41
YBL091C	MAP2	-0.0094905			9	24
YLR071C	RGR1	-0.0094905			3	3
YIL021W	RPB3	-0.00934717			5	12
YDL055C	PSA1	-0.00877371			15	75
YOR158W	PET123	-0.00834346			11	21
YCR088W	ABP1	-0.00805655			23	91
YJL011C	RPC17	-0.00791308			4	11
YFL001W	DEG1	-0.00776959			3	5
YBR170C	NPL4	-0.00748258			4	8
YJL180C	ATP12	-0.0071955			3	5
YPR135W	CTF4	-0.00705194			8	17
YIR024C	YIR024C	-0.00690837			1	3
YIL112W	HOS4	-0.00547185			6	10
YIL149C	MLP2	-0.00532812			20	25
YBL076C	ILS1	-0.00518438			35	108
YDR375C	BCS1	-0.00504062			3	5
YDL014W	NOP1	-0.00489684			8	42
YEL051W	VMA8	-0.00489684			5	10
YGR124W	ASN2	-0.00446544			11	61
YGR159C	NSR1	-0.00446544			5	39
YNR017W	TIM23	-0.00432161			4	5
YGL220W	FRA2	-0.0040339			2	4
YGL115W	SNF4	-0.00374614			3	4
YJL112W	MDV1	-0.00374614			8	14
YPR169W	JIP5	-0.00374614			7	10
YDR155C	CPR1	-0.00317044			13	174
YGR147C	NAT2	-0.00317044			3	5
YOR045W	TOM6	-0.00317044			2	15
YML097C	VPS9	-0.0024505			7	5
YKL121W	DGR2	-0.00230647			3	2
YCR093W	CDC39	-0.00216242			7	10
YLR066W	SPC3	-0.00201836			2	3
YHR183W	GND1	-0.00115369			19	58
YJR024C	MDE1	-0.00115369			2	7
YDR337W	MRPS28	-0.000721167			2	5
YIL005W	EPS1	-0.000721167			7	10
YPL061W	ALD6	-0.000721167			26	153
YAL051W	OAF1	-0.00028851			2	2
YER087C-B	SBH1	0			3	4
YOL061W	PRS5	4.32815e-05			9	25
YEL036C	ANP1	0.000346288			4	5
YML092C	PRE8	0.000750397			8	29
YPL173W	MRPL40	0.000779266			10	17
YDR496C	PUF6	0.00140009			13	21
YKR025W	RPC37	0.0016745			5	6
YKR043C	YKR043C	0.00218012			1	4
YER132C	PMD1	0.00252693			3	4
YDR373W	FRQ1	0.0030473			1	4
YLR163C	MAS1	0.00323526			5	18
YLR203C	MSS51	0.00352448			5	8
YLR457C	NBP1	0.00365464			1	2
YMR047C	NUP116	0.00388608			13	25
YPL081W	RPS9A	0.00404521			2	2
YGL120C	PRP43	0.00413202			7	7
YNL243W	SLA2	0.00449377			9	19
YJR105W	ADO1	0.00533339			13	62
YPL023C	MET12	0.00533339			5	6
YOR353C	SOG2	0.00560854			2	4
YOR340C	RPA43	0.00568096			6	16
YKR089C	TGL4	0.00615901			2	6
YDL236W	PHO13	0.00634737			9	18
YBL104C	YBL104C	0.00669519			2	3
YIR022W	SEC11	0.00673867			1	2
YJL184W	GON7	0.0075796			2	6
YPL249C	GYP5	0.00762311			9	13
YPR176C	BET2	0.00773914			1	3
YGL223C	COG1	0.00823238			2	4
YBL068W	PRS4	0.00853711			4	11
YGL105W	ARC1	0.00876933			17	104
YJL042W	MHP1	0.00898707			6	11
YPR089W	YPR089W	0.00898707			4	5
YOR253W	NAT5	0.00940813			6	12
YDL188C	PPH22	0.00955335			3	7
YHR045W	YHR045W	0.00959692			2	2
YER156C	YER156C	0.00974216			10	26
YLR044C	PDC1	0.00984383			19	326
YAL023C	PMT2	0.0100327			5	16
YML117W	NAB6	0.0100617			3	5
YLR002C	NOC3	0.0102797			8	17
YHR146W	CRP1	0.0105122			23	43
YLR113W	HOG1	0.0107447			5	11
YGR262C	BUD32	0.0109627			2	6
YMR186W	HSC82	0.0109627			10	319
YHR098C	SFB3	0.0110209			5	7
YCL043C	PDI1	0.0111081			21	131
YPL065W	VPS28	0.0111954			1	3
YIL048W	NEO1	0.0112099			2	5
YIL109C	SEC24	0.0112681			5	15
YJL080C	SCP160	0.0112826			62	199
YOR304W	ISW2	0.0113262			14	18
YKL190W	CNB1	0.0121262			6	11
YER149C	PEA2	0.0123299			7	9
YKL210W	UBA1	0.0125482			29	88
YER172C	BRR2	0.0130722			3	3
YOR327C	SNC2	0.0134944			4	12
YOR265W	RBL2	0.0137274			7	17
YCR020W-B	HTL1	0.0143247			2	10
YMR212C	EFR3	0.0143393			9	16
YPR069C	SPE3	0.0148494			10	33
YDL166C	FAP7	0.0149951			5	15
YFR009W	GCN20	0.0155346			14	31
YLR440C	SEC39	0.0155929			1	2
YNL064C	YDJ1	0.0156221			18	90
YLL014W	EMC6	0.015695			2	4
YNL216W	RAP1	0.0160451			11	28
YML078W	CPR3	0.0162931			6	28
YDL052C	SLC1	0.0163953			6	22
YOR286W	RDL2	0.0164244			9	58
YBR245C	ISW1	0.0165558			24	43
YIL093C	RSM25	0.0166288			4	8
YLR182W	SWI6	0.0167455			9	15
YMR102C	YMR102C	0.0172126			3	5
YGR210C	YGR210C	0.0174609			4	10
YJL104W	PAM16	0.0175339			7	18
YNL330C	RPD3	0.0190827			4	6
YJL186W	MNN5	0.0197699			8	13
YBR205W	KTR3	0.0197992			6	10
YOR174W	MED4	0.0197992			4	10
YMR188C	MRPS17	0.0203551			4	7
YMR300C	ADE4	0.0207795			11	26
YKL165C	MCD4	0.0209405			2	3
YGR165W	MRPS35	0.0216286			7	14
YLR328W	NMA1	0.0216726			3	7
YDL004W	ATP16	0.0218483			1	7
YMR277W	FCP1	0.0223171			3	5
YDR280W	RRP45	0.0227274			5	7
YGR095C	RRP46	0.0236217			3	6
YIL137C	TMA108	0.0239004			5	7
YDL181W	INH1	0.0242084			2	32
YHR039C-A	VMA10	0.0248541			7	55
YKR027W	BCH2	0.0250009			1	3
YGR232W	NAS6	0.0252798			6	12
YGR083C	GCD2	0.0253679			3	7
YDL084W	SUB2	0.0253973			17	52
YNL253W	TEX1	0.0254413			1	3
YMR192W	GYL1	0.0254854			8	13
YBL042C	FUI1	0.0256028			3	3
YBR263W	SHM1	0.0256763			15	57
YNL088W	TOP2	0.0257791			21	34
YPR108W	RPN7	0.0258378			11	25
YDR297W	SUR2	0.0262491			1	2
YMR201C	RAD14	0.0270868			3	4
YOR257W	CDC31	0.0272779			2	9
YHR167W	THP2	0.0276161			5	17
YLR300W	EXG1	0.0276308			3	2
YPL078C	ATP4	0.0278073			14	40
YGL107C	RMD9	0.0278809			5	15
YPL094C	SEC62	0.0281898			6	11
YLR312W-A	MRPL15	0.0284693			4	7
YJL145W	SFH5	0.0284988			11	22
YGL245W	GUS1	0.0288225			21	87
YOR008C	SLG1	0.028955			4	10
YOL077C	BRX1	0.0291905			3	44
YBR014C	GRX7	0.029323			3	7
YMR038C	CCS1	0.0299415			9	32
YPL032C	SVL3	0.0299562			6	31
YER003C	PMI40	0.0304866			16	48
YPL169C	MEX67	0.0304866			3	2
YDR458C	HEH2	0.0306045			6	14
YKR060W	UTP30	0.0314889			5	8
YGR070W	ROM1	0.0316512			4	3
YOR151C	RPB2	0.0321379			4	7
YOR389W	YOR389W	0.0321821			3	3
YML110C	COQ5	0.0324625			4	8
YHR158C	KEL1	0.0326691			22	21
YNL051W	COG5	0.0328462			2	2
YLR084C	RAX2	0.0330085			1	3
YLR429W	CRN1	0.0332004			23	44
YHR174W	ENO2	0.0334662			16	774
YPL211W	NIP7	0.0339092			3	5
YBR094W	PBY1	0.0339535			6	9
YOR198C	BFR1	0.0340865			35	229
YPR187W	RPO26	0.0341603			3	9
YDL064W	UBC9	0.0345297			8	22
YNL185C	MRPL19	0.034707			6	19
YPR115W	RGC1	0.0348252			7	6
YPL082C	MOT1	0.0348548			6	10
YER023W	PRO3	0.0350026			8	42
YOR216C	RUD3	0.0351209			12	26
YER007C-A	TMA20	0.0352687			8	24
YPR168W	NUT2	0.0359045			3	2
YOR187W	TUF1	0.0361412			6	18
YDR167W	TAF10	0.0362004			3	3
YNL123W	NMA111	0.0369847			3	6
YNL073W	MSK1	0.0372363			2	3
YDR177W	UBC1	0.0372659			7	18
YGR119C	NUP57	0.0376657			6	7
YHR049W	FSH1	0.0377101			7	13
YEL037C	RAD23	0.037873			8	25
YOR332W	VMA4	0.0379026			13	100
YIL027C	KRE27	0.0381396			4	4
YNR043W	MVD1	0.0384952			9	34
YOL034W	SMC5	0.0386137			5	6
YNL287W	SEC21	0.0391621			12	29
YGR028W	MSP1	0.0393697			2	5
YDR356W	SPC110	0.0395328			28	53
YKR002W	PAP1	0.0396662			5	8
YHR127W	YHR127W	0.040126			4	5
YML074C	FPR3	0.040304			9	45
YKR031C	SPO14	0.040853			3	4
YML015C	TAF11	0.0414617			6	13
YBR268W	MRPL37	0.0417586			5	5
YLR301W	YLR301W	0.0422042			8	33
YOR123C	LEO1	0.0428283			7	8
YDL100C	GET3	0.0433783			13	39
YDL092W	SRP14	0.0436162			4	5
YDR170C	SEC7	0.0438541			10	14
YLR449W	FPR4	0.0439136			10	51
YLR219W	MSC3	0.0439285			10	10
YGL244W	RTF1	0.0440475			7	12
YDR392W	SPT3	0.0441367			2	4
YOR251C	TUM1	0.044717			6	10
YLR229C	CDC42	0.0448062			3	6
YOR095C	RKI1	0.045089			10	28
YNL323W	LEM3	0.0454761			5	9
YKL016C	ATP7	0.0455208			10	37
YJL167W	ERG20	0.0458633			20	103
YDR505C	PSP1	0.0462207			4	6
YOR236W	DFR1	0.0462207			3	4
YMR309C	NIP1	0.0462654			13	73
YGR117C	YGR117C	0.046623			3	4
YPR055W	SEC8	0.0470552			3	5
YER169W	RPH1	0.0474577			6	8
YDR194C	MSS116	0.0476515			15	36
YIL126W	STH1	0.0477559			17	26
YJL123C	MTC1	0.0484271			18	46
YLR354C	TAL1	0.048442			19	120
YJR076C	CDC11	0.0488002			5	18
YLR216C	CPR6	0.0490987			16	72
YEL058W	PCM1	0.049233			11	19
YDL208W	NHP2	0.0494868			4	27
YDL074C	BRE1	0.0495465			10	20
YJL173C	RFA3	0.0499646			3	10
YIR008C	PRI1	0.0500393			5	6
YLR138W	NHA1	0.0509657			3	5
YKR055W	RHO4	0.0510254			2	3
YKR085C	MRPL20	0.0510553			4	7
YKL028W	TFA1	0.0513992			1	2
YMR293C	HER2	0.0516683			1	2
YNL137C	NAM9	0.0516683			12	22
YMR257C	PET111	0.0516832			3	6
YOL098C	YOL098C	0.0519524			8	9
YDR257C	RKM4	0.0520122			6	9
YJL140W	RPB4	0.0523862			6	14
YLR093C	NYV1	0.0527154			2	3
YHR023W	MYO1	0.0529548			21	36
YGR202C	PCT1	0.0531045			9	12
YLL018C	DPS1	0.0534787			18	77
YPL212C	PUS1	0.0535087			12	40
YER089C	PTC2	0.0536734			7	11
YGR156W	PTI1	0.0537482			5	8
YOR185C	GSP2	0.0552465			2	83
YBR102C	EXO84	0.0556513			7	7
YCL029C	BIK1	0.0562962			2	3
YNL049C	SFB2	0.0567763			2	2
YNL231C	PDR16	0.0567913			12	24
YDL160C	DHH1	0.0574517			7	13
YDR399W	HPT1	0.0578271			6	29
YDR494W	RSM28	0.0578271			8	11
YBR078W	ECM33	0.0579322			6	68
YOR250C	CLP1	0.0580674			1	3
YGR091W	PRP31	0.058518			2	3
YPL190C	NAB3	0.058518			4	5
YMR208W	ERG12	0.0588336			9	21
YBR015C	MNN2	0.0599611			13	34
YGL148W	ARO2	0.0599912			16	84
YKL069W	YKL069W	0.0599912			3	5
YPL118W	MRP51	0.0600513			3	4
YOR241W	MET7	0.0602769			5	9
YOR354C	MSC6	0.0602769			10	16
YOR335C	ALA1	0.0603221			40	146
YAR002C-A	ERP1	0.0604274			4	8
YGL086W	MAD1	0.0609691			10	14
YGR167W	CLC1	0.0610293			11	81
YPR060C	ARO7	0.0611497			8	19
YKL017C	HCS1	0.0613303			2	4
YDR092W	UBC13	0.0617368			3	6
YMR178W	YMR178W	0.0623242			6	27
YBR176W	ECM31	0.0625049			2	4
YIL043C	CBR1	0.06252			5	13
YOL031C	SIL1	0.0625351			5	6
YGL027C	CWH41	0.0632434			6	13
YOR288C	MPD1	0.0634845			6	12
YOR303W	CPA1	0.0639218			7	11
YIL145C	PAN6	0.063952			2	3
YDR150W	NUM1	0.0639972			35	64
YIL098C	FMC1	0.0641028			5	7
YPL067C	YPL067C	0.0641028			3	6
YEL043W	YEL043W	0.0642385			4	7
YHR027C	RPN1	0.0644045			14	35
YGL221C	NIF3	0.0644196			8	22
YGL062W	PYC1	0.0644346			8	38
YDR162C	NBP2	0.0652495			5	6
YOR150W	MRPL23	0.0654005			4	9
YDR036C	EHD3	0.0656269			5	6
YMR161W	HLJ1	0.0657628			4	5
YMR024W	MRPL3	0.0658987			8	14
YDL190C	UFD2	0.0660648			4	8
YHR072W-A	NOP10	0.0660648			9	62
YBR212W	NGR1	0.0661253			1	5
YMR318C	ADH6	0.0662008			8	25
YBR104W	YMC2	0.0666993			1	2
YHL003C	LAG1	0.0668504			1	3
YOR254C	SEC63	0.0669562			11	23
YAL038W	CDC19	0.0670922			23	268
YJR069C	HAM1	0.0672887			8	40
YER071C	YER071C	0.0677423			3	4
YDR003W	RCR2	0.0694367			1	2
YER022W	SRB4	0.0702393			5	11
YML046W	PRP39	0.0702544			2	2
YDR427W	RPN9	0.071012			12	30
YOL145C	CTR9	0.0710726			13	45
YHR059W	FYV4	0.0711787			4	5
YBR251W	MRPS5	0.0714364			6	12
YCR092C	MSH3	0.0716638			2	3
YMR028W	TAP42	0.0719974			4	7
YDR321W	ASP1	0.072058			9	18
YER050C	RSM18	0.0731656			2	4
YDR195W	REF2	0.0732718			15	15
YNL259C	ATX1	0.0734388			1	2
YCR042C	TAF2	0.0734995			3	4
YML048W	GSF2	0.0739247			7	15
YNL208W	YNL208W	0.0741828			1	5
YMR219W	ESC1	0.0744259			18	20
YLR295C	ATP14	0.0748968			1	3
YDR268W	MSW1	0.0749424			5	9
YNL315C	ATP11	0.0750336			9	19
YLR116W	MSL5	0.0754136			4	4
YKL216W	URA1	0.0754288			16	59
YDL147W	RPN5	0.0757024			9	19
YHR121W	LSM12	0.0759001			2	2
YKL073W	LHS1	0.0759761			15	25
YHR089C	GAR1	0.0764476			6	20
YOR075W	UFE1	0.0767671			2	2
YEL031W	SPF1	0.0769649			8	20
YBR166C	TYR1	0.0769802			3	3
YOR061W	CKA2	0.077589			5	10
YDR248C	YDR248C	0.0781372			3	4
YCR052W	RSC6	0.0785637			4	14
YPR181C	SEC23	0.0787008			4	14
YOR085W	OST3	0.0791275			2	3
YEL026W	SNU13	0.0791579			5	9
YLR433C	CNA1	0.0796152			6	20
YIL009W	FAA3	0.0796305			3	5
YJR060W	CBF1	0.0797219			9	26
YBR249C	ARO4	0.0799049			13	83
YMR241W	YHM2	0.0801642			4	4
YMR261C	TPS3	0.0801642			7	16
YNL087W	TCB2	0.0802099			5	7
YMR076C	PDS5	0.0802557			4	9
YML016C	PPZ1	0.0803014			7	15
YDR303C	RSC3	0.0808506			8	12
YKL009W	MRT4	0.0811864			9	30
YBR081C	SPT7	0.0813543			5	9
YMR264W	CUE1	0.0819344			4	10
YCL018W	LEU2	0.0821329			1	2
YGL181W	GTS1	0.0821482			6	15
YOR285W	RDL1	0.0824384			5	21
YGR116W	SPT6	0.0827134			22	53
YLR399C	BDF1	0.0827134			8	16
YDL126C	CDC48	0.0831412			22	102
YBR022W	POA1	0.0831565			4	5
YGL150C	INO80	0.0832024			15	19
YOR175C	ALE1	0.0835845			3	3
YHR030C	SLT2	0.0840279			3	5
YDL145C	COP1	0.0840585			10	12
YJL055W	YJL055W	0.0840891			9	29
YOR179C	SYC1	0.0844256			1	2
YIL035C	CKA1	0.0847774			4	5
YKR095W	MLP1	0.0848692			40	73
YJL154C	VPS35	0.0856804			2	7
YGL040C	HEM2	0.0858795			3	11
YER130C	YER130C	0.0859101			3	2
YDR510W	SMT3	0.0860479			3	7
YBR108W	AIM3	0.0863695			7	11
YJR077C	MIR1	0.0866759			5	11
YDR382W	RPP2B	0.0867218			9	97
YKL152C	GPM1	0.0868444			18	251
YGR135W	PRE9	0.0869977			5	18
YNL312W	RFA2	0.0872582			4	3
YER180C-A	SLO1	0.0872735			3	5
YPL139C	UME1	0.0875494			7	14
YNL293W	MSB3	0.0876874			1	5
YIL031W	ULP2	0.0879787			2	2
YKR023W	YKR023W	0.08804			10	20
YBR101C	FES1	0.0883007			11	22
YKL032C	IXR1	0.0888837			7	16
YBL024W	NCL1	0.0889144			25	74
YPR019W	MCM4	0.0896357			1	2
YER112W	LSM4	0.0897586			2	6
YBL098W	BNA4	0.0898507			1	3
YMR106C	YKU80	0.0899274			3	5
YBR273C	UBX7	0.0902653			3	3
YBR084W	MIS1	0.090296			25	67
YOR051C	YOR051C	0.0903421			8	19
YMR066W	SOV1	0.0905571			2	3
YOR165W	SEY1	0.0912025			6	8
YDR221W	GTB1	0.091556			9	12
YGR132C	PHB1	0.0917866			4	4
YLR087C	CSF1	0.0918635			3	3
YIL075C	RPN2	0.0920634			18	43
YPR125W	YLH47	0.092171			5	13
YKR001C	VPS1	0.0922018			18	55
YDR071C	PAA1	0.0922171			6	9
YFR037C	RSC8	0.0924478			16	32
YML125C	PGA3	0.092494			2	2
YBR111W-A	SUS1	0.0925401			5	6
YDL207W	GLE1	0.093448			2	3
YGR215W	RSM27	0.09411			4	9
YEL015W	EDC3	0.094341			8	16
YBR171W	SEC66	0.0946799			4	4
YHR073W	OSH3	0.0948186			7	9
YPR074C	TKL1	0.0950805			20	114
YBR252W	DUT1	0.0951267			5	20
YOR106W	VAM3	0.0951267			4	8
YJR022W	LSM8	0.0951421			2	2
YGR196C	FYV8	0.0958204			6	3
YDL044C	MTF2	0.0959283			9	19
YNL225C	CNM67	0.0960362			4	6
YLR247C	IRC20	0.0963138			2	5
YCR057C	PWP2	0.0963447			4	2
YGL013C	PDR1	0.0965143			5	8
YLR069C	MEF1	0.0970852			7	16
YJR031C	GEA1	0.0971623			1	2
YER120W	SCS2	0.0977026			15	117
YDR390C	UBA2	0.0977797			8	11
YDR292C	SRP101	0.0978106			11	25
YMR125W	STO1	0.0980886			5	13
YDR457W	TOM1	0.098104			5	5
YHR038W	RRF1	0.098382			10	24
YDR347W	MRP1	0.0984438			6	12
YGL203C	KEX1	0.0984901			10	29
YLR304C	ACO1	0.0986291			27	185
YBR123C	TFC1	0.0986909			5	12
YIR004W	DJP1	0.0987064			16	38
YMR307W	GAS1	0.0987682			8	89
YDR254W	CHL4	0.099139			2	5
YKR084C	HBS1	0.0992935			6	13
YBR003W	COQ1	0.0996336			5	12
YKL110C	KTI12	0.0996954			2	3
YMR203W	TOM40	0.0997109			6	12
YDR398W	UTP5	0.101273			5	9
YOR329C	SCD5	0.101304			2	9
YML103C	NUP188	0.10132			2	3
YGL207W	SPT16	0.101645			19	67
YGR084C	MRP13	0.102295			5	21
YDR251W	PAM1	0.102698			7	10
YKL168C	KKQ8	0.102713			3	3
YDR518W	EUG1	0.102853			4	4
YOR124C	UBP2	0.103379			6	8
YJR121W	ATP2	0.103565			9	31
YPL129W	TAF14	0.103751			7	15
YER019C-A	SBH2	0.104465			3	45
YCR073W-A	SOL2	0.10479			4	6
YHR066W	SSF1	0.105303			3	13
YOR323C	PRO2	0.105349			21	67
YGL226C-A	OST5	0.105551			2	4
YKL135C	APL2	0.105613			4	5
YGR277C	CAB4	0.105675			5	5
YKL060C	FBA1	0.105861			23	286
YBR199W	KTR4	0.10597			2	5
YFL010C	WWM1	0.10611			1	6
YLR259C	HSP60	0.10642			33	226
YMR029C	FAR8	0.106653			6	8
YER008C	SEC3	0.106902			4	7
YDR519W	FPR2	0.107197			3	11
YPL059W	GRX5	0.107275			5	13
YKL119C	VPH2	0.107539			6	13
YDL042C	SIR2	0.107694			2	3
YBL036C	YBL036C	0.107943			12	21
YOR020C	HSP10	0.107959			5	37
YDR117C	TMA64	0.108285			7	16
YKR026C	GCN3	0.108379			4	6
YOL143C	RIB4	0.108503			4	32
YGL173C	KEM1	0.108892			20	41
YGL043W	DST1	0.109001			16	41
[truncated: 1,338 more rows]
