# Supplementary material for: The coordinated action of the MVB pathway and autophagy ensures cell survival during starvation
Source: eLife. 2015 Apr 22;4:e07736. doi: 10.7554/eLife.07736 (PMC4424281; doi:10.7554/eLife.07736)
Supplement: Supplementary file 2. — GO Analysis of significantly up- or down-regulated proteins under starvation. DOI: http://dx.doi.org/10.7554/eLife.07736.018 [file elife07736s002.xlsx]

## Sheet: Sheet1
Table S2. GO Analysis of up- or downregulated proteins that are signigificantly regulated under starvation
GO-Analysis of proteins up-regulated upon starvation in WT - GO terms cellular component
GO-ID	GO-term cellular component	Dataset frequency	Genome frequency	BH adjusted p-value	Enrichment over genome	Genes
43234	protein complex	13 out of 163 genes, 8%	1410 of 6335 genes, 22.3%	9.67515e-06	0.356145	GCV3,GCV1,HSP42,SEM1,MET10,ATG1,VID28,PCL7,TPK1,MET5,HSP104,TSL1,ELP3
5737	cytoplasm	130 out of 163 genes, 79.8%	4012 of 6335 genes, 63.3%	3.41527e-05	1.25166	GCV3,BDH2,GDH3,PRX1,SSA3,ATG8,YBR056W,HSP26,YBR085C-A,YBR139W,SSE2,DUR1,2,ADP1,ATG15,TMA17,RTN2,GDH2,FMP45,YPD1,NTH1,GCV1,FMP16,HSP42,HSP78,GGA1,SEM1,GLC3,UBC8,CYC7,PRB1,MXR1,RGI1,ARG5,6,ALD5,SSA4,TMT1,HSP12,GAT1,LEU1,PNC1,SCY1,MET13,AMS1,ATG1,STR3,EDC1,STF2,UGA1,PDC6,CTT1,RTS3,SOL4,SLH1,AIM17,STP2,ARG4,PUT2,QNS1,RTC3,YHR097C,BAT1,VID28,SER33,OM45,GUT2,LYS1,TDH1,BNA3,ARG3,TPK1,CPS1,MET3,YJR096W,S…
5773	vacuole	17 out of 163 genes, 10.4%	271 of 6335 genes, 4.3%	0.00262376	2.42316	ATG8,YBR139W,ADP1,ATG15,PRB1,AMS1,ATG1,CPS1,APE1,GAP1,TFS1,PBI2,PHM7,COT1,RNY1,PEP4,ATH1
5739	mitochondrion	42 out of 163 genes, 25.8%	1153 of 6335 genes, 18.2%	0.021144	1.40709	GCV3,GDH3,PRX1,YBR056W,GDH2,FMP45,GCV1,FMP16,HSP78,CYC7,ARG5,6,ALD5,MET13,AIM17,PUT2,BAT1,OM45,GUT2,TDH1,BNA3,MET3,FMP46,ALT1,PUT1,ATG33,MSC1,COX14,ARG7,HFD1,NCE103,LEU4,YNL195C,GOR1,ARG8,YOR020W-A,COT1,ALD4,PEP4,UIP4,PGC1,YAH1,SYT1
5634	nucleus	43 out of 163 genes, 26.4%	2160 of 6335 genes, 34.1%	0.0252938	0.768984	BDH2,GDH3,HSP26,YBR085C-A,TMA17,RTN2,YPD1,SEM1,MXR1,RGI1,SSA4,HSP12,GAT1,PNC1,STR3,EDC1,RTS3,SOL4,STP2,QNS1,RTC3,YHR097C,VID28,PCL7,MET28,TPK1,YJR096W,STR2,SNU114,KNS1,HSP104,YLR179C,TMA10,PAI3,PBI2,NCE103,GOR1,GCY1,WTM1,YOR289W,ELP3,UIP4,YPL247C
5840	ribosome	3 out of 163 genes, 1.8%	348 of 6335 genes, 5.5%	0.042464	0.333	TMA17,SLH1,TMA10
43226	organelle	102 out of 163 genes, 62.6%	4295 of 6335 genes, 67.8%	0.0572022	0.91736	GCV3,BDH2,GDH3,PRX1,ATG8,YBR056W,HSP26,YBR085C-A,YBR139W,ADP1,ATG15,TMA17,RTN2,GDH2,FMP45,YPD1,GCV1,FMP16,HSP42,HSP78,GGA1,SEM1,CYC7,PRB1,MXR1,RGI1,ARG5,6,ALD5,SSA4,HSP12,GAT1,PNC1,SCY1,MET13,AMS1,ATG1,STR3,EDC1,RTS3,SOL4,SLH1,AIM17,STP2,PUT2,QNS1,RTC3,YHR097C,BAT1,VID28,PCL7,OM45,GUT2,MET28,TDH1,BNA3,TPK1,CPS1,MET3,YJR096W,STR2,APE1,SNU114,GAP1,PET10,FMP46,KNS1,HSP104,ALT1,PUT1,TFS1,YLR179C,TMA1…
5783	endoplasmic reticulum	5 out of 163 genes, 3.1%	408 of 6335 genes, 6.4%	0.0629152	0.473383	ADP1,RTN2,MSC1,UIP4,TYW1
5811	lipid particle	4 out of 163 genes, 2.5%	50 of 6335 genes, 0.8%	0.0680233	3.09024	TDH1,PET10,HFD1,PGC1
5829	cytosol	16 out of 163 genes, 9.8%	799 of 6335 genes, 12.6%	0.108276	0.773528	SSA3,ATG8,HSP42,SEM1,TMT1,HSP12,GAT1,LEU1,ATG1,UGA1,SOL4,ARG4,ARG3,HSP104,ARG1,RNY1
5623	cell	141 out of 163 genes, 86.5%	5494 of 6335 genes, 86.7%	0.124331	0.991364	GCV3,BDH2,GDH3,YBL029C-A,PRX1,SSA3,ATG8,YBR056W,HSP26,YBR085C-A,YBR139W,SSE2,DUR1,2,ADP1,ATG15,TMA17,RTN2,GDH2,FMP45,HBT1,YPD1,NTH1,GCV1,FMP16,HSP42,HSP78,GGA1,SEM1,GLC3,UBC8,CYC7,PRB1,MXR1,RGI1,ARG5,6,ALD5,SSA4,TMT1,HSP12,GAT1,MET10,LEU1,PNC1,SCY1,MET13,AMS1,ATG1,STR3,EDC1,STF2,UGA1,PDC6,CTT1,RTS3,SOL4,SLH1,AIM17,STP2,ARG4,PUT2,QNS1,RTC3,YHR097C,BAT1,VID28,PCL7,SER33,OM45,GUT2,MET28,LYS1,TDH1,BN…
5622	intracellular	137 out of 163 genes, 84.0%	5233 of 6335 genes, 82.6%	0.124331	1.01128	GCV3,BDH2,GDH3,PRX1,SSA3,ATG8,YBR056W,HSP26,YBR085C-A,YBR139W,SSE2,DUR1,2,ADP1,ATG15,TMA17,RTN2,GDH2,FMP45,YPD1,NTH1,GCV1,FMP16,HSP42,HSP78,GGA1,SEM1,GLC3,UBC8,CYC7,PRB1,MXR1,RGI1,ARG5,6,ALD5,SSA4,TMT1,HSP12,GAT1,MET10,LEU1,PNC1,SCY1,MET13,AMS1,ATG1,STR3,EDC1,STF2,UGA1,PDC6,CTT1,RTS3,SOL4,SLH1,AIM17,STP2,ARG4,PUT2,QNS1,RTC3,YHR097C,BAT1,VID28,PCL7,SER33,OM45,GUT2,MET28,LYS1,TDH1,BNA3,ARG3,TPK1,CP…
5575	cellular component unknown	20 out of 163 genes, 12.3%	701 of 6335 genes, 11.1%	0.124331	1.10208	FUN19,YBR053C,YCR007C,AMD2,INM2,YDR415C,DSD1,YGR201C,YHI9,YHR138C,DAL2,DCG1,DAL7,SRY1,YLR149C,SNZ1,SPG4,MET22,YSP3,YOR338W
5794	Golgi apparatus	2 out of 163 genes, 1.2%	194 of 6335 genes, 3.1%	0.124331	0.398227	GGA1,SYT1
5886	plasma membrane	10 out of 163 genes, 6.1%	379 of 6335 genes, 6%	0.174109	1.01921	YBL029C-A,FMP45,HBT1,HSP12,TDH1,DAL5,GAP1,MET17,MSC1,MEP2
5768	endosome	3 out of 163 genes, 1.8%	126 of 6335 genes, 2%	0.272842	0.919715	HSP12,GAP1,HFD1
5777	peroxisome	2 out of 163 genes, 1.2%	69 of 6335 genes, 1.1%	0.272842	1.11965	PNC1,STR3
16023	cytoplasmic membrane-bounded vesicle	2 out of 163 genes, 1.2%	107 of 6335 genes, 1.7%	0.272842	0.72202	SCY1,GAP1
5618	cell wall	2 out of 163 genes, 1.2%	97 of 6335 genes, 1.5%	0.272842	0.796455	TDH1,ATH1
30312	external encapsulating structure	2 out of 163 genes, 1.2%	97 of 6335 genes, 1.5%	0.272842	0.796455	TDH1,ATH1
other	other	2 out of 163 genes, 1.2%		NA	NA	DAL4,MNN4
GO-Analysis of proteins down-regulated upon starvation in WT - GO terms cellular component
GO-ID	GO-term cellular component	Dataset frequency	Genome frequency	BH adjusted p-value	Enrichment over genome	Genes
5634	nucleus	49 out of 102 genes, 48.0%	2160 of 6335 genes, 34.1%	0.00740486	1.40893	ECM1,YBL028C,RIB1,TOD6,RDH54,SNF5,KAR4,MRC1,MCD1,CDC34,CWC15,RAD9,YCG1,RNR1,DOT6,NSA2,CDC4,RME1,SLX9,SDA1,PXR1,OPI1,RPF1,SKN7,ALB1,SWE1,UBP12,MSN4,YKR018C,BUD20,TOS4,YLR363W-A,YAP1,SOK2,SPT21,RLP7,IES2,NOG2,NOP12,REX4,RIO1,PNO1,TMA16,NDD1,NOP4,NOG1,NOP53,CLB2,CTR1
5618	cell wall	7 out of 102 genes, 6.9%	97 of 6335 genes, 1.5%	0.00740486	4.48201	TOS1,SED1,SIM1,HSP150,CWP1,PIR1,CCW14
30312	external encapsulating structure	7 out of 102 genes, 6.9%	97 of 6335 genes, 1.5%	0.00740486	4.48201	TOS1,SED1,SIM1,HSP150,CWP1,PIR1,CCW14
5730	nucleolus	13 out of 102 genes, 12.7%	329 of 6335 genes, 5.2%	0.00750886	2.45411	ECM1,YBL028C,SLX9,PXR1,RPF1,RLP7,NOG2,NOP12,REX4,PNO1,NOP4,NOG1,NOP53
5623	cell #	97 out of 102 genes, 95.1%	5494 of 6335 genes, 86.7%	0.0109177	1.09655	ECM1,YBL028C,RIB1,TOD6,TAT1,RDH54,TOS1,SMY2,YBR238C,SNF5,SRO9,KAR4,MRC1,CIT2,MCD1,GRX6,PAR32,CDC34,SED1,CWC15,RAD9,HEM1,YCG1,HXT3,ATO3,ITR1,GNP1,RNR1,DOT6,PRS2,UBC6,NSA2,CDC4,STE2,RPO41,PUF4,OLE1,RME1,SLX9,SDA1,TNA1,PXR1,OPI1,ERG11,RPF1,SBE22,SKG6,SKN7,RNR3,SIM1,ALB1,TIF2,HSP150,SWE1,UBP12,BUD4,MSN4,CWP1,CMC1,PIR1,YKR018C,TIF1,ERG3,BUD20,DPH5,TOS4,YLR363W-A,CCW14,YAP1,HXT2,SOK2,YMR122W-A,SPT21,RL…
43226	organelle	81 out of 102 genes, 79.4%	4295 of 6335 genes, 67.8%	0.0109177	1.1713	ECM1,YBL028C,RIB1,TOD6,RDH54,TOS1,SMY2,YBR238C,SNF5,SRO9,KAR4,MRC1,CIT2,MCD1,GRX6,CDC34,SED1,CWC15,RAD9,HEM1,YCG1,ATO3,ITR1,GNP1,RNR1,DOT6,UBC6,NSA2,CDC4,RPO41,OLE1,RME1,SLX9,SDA1,TNA1,PXR1,OPI1,ERG11,RPF1,SKN7,RNR3,ALB1,TIF2,SWE1,UBP12,BUD4,MSN4,CMC1,YKR018C,TIF1,ERG3,BUD20,TOS4,YLR363W-A,CCW14,YAP1,SOK2,YMR122W-A,SPT21,RLP7,BNI5,IES2,NOG2,CSI2,NOP12,NBA1,REX4,ZEO1,TMA46,RIO1,PNO1,TMA16,NDD1,NOP…
5829	cytosol	5 out of 102 genes, 4.9%	799 of 6335 genes, 12.6%	0.0152515	0.38866	SNF5,SKN7,MSN4,SOK2,TIF3
5575	cellular component unknown #	4 out of 102 genes, 3.9%	701 of 6335 genes, 11.1%	0.0156258	0.354396	ALK2,SAT4,ALK1,YOL036W
5886	plasma membrane	12 out of 102 genes, 11.8%	379 of 6335 genes, 6%	0.0236587	1.96648	TAT1,HXT3,ATO3,ITR1,GNP1,STE2,TNA1,TIF2,HXT2,ZEO1,SAM3,CTR1
43234	protein complex	16 out of 102 genes, 15.7%	1410 of 6335 genes, 22.3%	0.0527307	0.70477	TOD6,SNF5,MRC1,MCD1,CDC34,YCG1,RNR1,DOT6,CDC4,RPO41,RNR3,TIF2,TIF1,TOS4,IES2,CAF20
5840	ribosome	10 out of 102 genes, 9.8%	348 of 6335 genes, 5.5%	0.0527307	1.78471	YBL028C,SED1,ALB1,TIF2,TIF1,NBA1,TMA46,TMA16,GIP3,TIF3
5783	endoplasmic reticulum	10 out of 102 genes, 9.8%	408 of 6335 genes, 6.4%	0.0950476	1.52225	SMY2,GRX6,UBC6,OLE1,OPI1,ERG11,ERG3,YMR122W-A,GIP3,YPR063C
5622	intracellular	88 out of 102 genes, 86.3%	5233 of 6335 genes, 82.6%	0.0950883	1.04443	ECM1,YBL028C,RIB1,TOD6,RDH54,TOS1,SMY2,YBR238C,SNF5,SRO9,KAR4,MRC1,CIT2,MCD1,GRX6,PAR32,CDC34,SED1,CWC15,RAD9,HEM1,YCG1,ATO3,ITR1,GNP1,RNR1,DOT6,PRS2,UBC6,NSA2,CDC4,RPO41,PUF4,OLE1,RME1,SLX9,SDA1,TNA1,PXR1,OPI1,ERG11,RPF1,SBE22,SKG6,SKN7,RNR3,ALB1,TIF2,SWE1,UBP12,BUD4,MSN4,CMC1,YKR018C,TIF1,ERG3,BUD20,DPH5,TOS4,YLR363W-A,CCW14,YAP1,SOK2,YMR122W-A,SPT21,RLP7,BNI5,IES2,NOG2,CSI2,NOP12,NBA1,REX4,ZEO…
5737	cytoplasm	62 out of 102 genes, 60.8%	4012 of 6335 genes, 63.3%	0.0950883	0.959792	YBL028C,RIB1,TOD6,TOS1,SMY2,YBR238C,SNF5,SRO9,KAR4,CIT2,MCD1,GRX6,PAR32,CDC34,SED1,HEM1,ATO3,ITR1,GNP1,RNR1,DOT6,PRS2,UBC6,RPO41,PUF4,OLE1,RME1,TNA1,OPI1,ERG11,SBE22,SKG6,SKN7,RNR3,ALB1,TIF2,UBP12,BUD4,MSN4,CMC1,YKR018C,TIF1,ERG3,BUD20,DPH5,TOS4,CCW14,YAP1,SOK2,YMR122W-A,BNI5,CSI2,NBA1,ZEO1,TMA46,RIO1,TMA16,GIP3,YPR063C,CLB2,CTR1,TIF3
5739	mitochondrion	15 out of 102 genes, 14.7%	1153 of 6335 genes, 18.2%	0.0950883	0.807994	YBR238C,CIT2,MCD1,SED1,HEM1,ATO3,GNP1,RPO41,TNA1,RNR3,CMC1,TOS4,CCW14,ZEO1,GIP3
228	nuclear chromosome	7 out of 102 genes, 6.9%	292 of 6335 genes, 4.6%	0.115561	1.48889	TOD6,MRC1,MCD1,YCG1,DOT6,TOS4,IES2
5694	chromosome	8 out of 102 genes, 7.8%	362 of 6335 genes, 5.7%	0.116664	1.37255	TOD6,MRC1,MCD1,RAD9,YCG1,DOT6,TOS4,IES2
5654	nucleoplasm	6 out of 102 genes, 5.9%	253 of 6335 genes, 4%	0.121832	1.47291	TOD6,DOT6,PXR1,OPI1,TOS4,NOG2
5773	vacuole	4 out of 102 genes, 3.9%	271 of 6335 genes, 4.3%	0.207909	0.916721	TOS1,GRX6,ITR1,CSI2
5856	cytoskeleton	3 out of 102 genes, 2.9%	204 of 6335 genes, 3.2%	0.226069	0.913351	BUD4,BNI5,CLB2
	#: these GO terms were omitted from Fig. S1B
GO-Analysis of proteins up-regulated upon starvation in WT - GO terms biological process
GO-ID	GO-term biological process	Dataset frequency	Genome frequency	BH adjusted p-value	Enrichment over genome	Genes
6520	cellular amino acid metabolic process	35 out of 163 genes, 21.5%	238 of 6335 genes, 3.8%	3.81973e-16	5.6806	GCV3,GDH3,GCV1,ARG5,6,LEU1,MET13,STR3,DSD1,UGA1,PDC6,ARG4,PUT2,BAT1,SER33,MET28,LYS1,ARG3,MET3,STR2,MET5,MET14,SRY1,MET1,ALT1,PUT1,MET17,ARG7,ALD3,ALD2,LEU4,MET2,ARG1,MET22,ARG8,MET16
44281	small molecule metabolic process	53 out of 163 genes, 32.5%	719 of 6335 genes, 11.3%	4.50489e-12	2.84741	GCV3,GDH3,DUR1,2,GCV1,INM2,UBC8,CYC7,ARG5,6,ALD5,LEU1,PNC1,MET13,STR3,DSD1,UGA1,PDC6,SOL4,ARG4,PUT2,QNS1,BAT1,VID28,SER33,GUT2,MET28,LYS1,TDH1,BNA3,ARG3,MET3,STR2,MET5,MET14,YKL151C,SRY1,MET1,ALT1,PUT1,MET17,ARG7,SNZ1,PGM2,ALD3,ALD2,LEU4,GOR1,MET2,ARG1,MET22,ARG8,ALD4,YAH1,MET16
9056	catabolic process	46 out of 163 genes, 28.2%	695 of 6335 genes, 11%	7.32329e-09	2.55668	GCV3,SSA3,ATG8,DUR1,2,ATG15,NTH1,GCV1,INM2,GGA1,SEM1,UBC8,PRB1,AMS1,ATG1,EDC1,UGA1,PDC6,SOL4,PUT2,BAT1,VID28,PCL7,DAL4,DAL2,DAL7,TDH1,CPS1,YJR096W,APE1,SRY1,ALT1,PUT1,ATG33,PGM2,ALD3,ALD2,PAI3,GOR1,YSP3,GCY1,DCS2,RNY1,PEP4,PGC1,ATH1,GPH1
6790	sulfur compound metabolic process	13 out of 163 genes, 8%	101 of 6335 genes, 1.6%	1.43109e-05	4.97193	MET10,MET13,STR3,MET28,MET3,STR2,MET5,MET14,MET1,MET17,MET2,MET22,MET16
6412	translation	3 out of 163 genes, 1.8%	705 of 6335 genes, 11.1%	3.81495e-05	0.164375	EDC1,SLH1,COX14
5975	carbohydrate metabolic process	18 out of 163 genes, 11.0%	267 of 6335 genes, 4.2%	0.000788106	2.60414	NTH1,INM2,GLC3,UBC8,AMS1,SOL4,VID28,PCL7,GUT2,TDH1,YJR096W,MNN4,HSP104,TSL1,PGM2,GCY1,ATH1,GPH1
6259	DNA metabolic process	2 out of 163 genes, 1.2%	479 of 6335 genes, 7.6%	0.00116547	0.161286	SEM1,MSC1
6810	transport	14 out of 163 genes, 8.6%	1106 of 6335 genes, 17.5%	0.00207293	0.488963	SSA3,ATG8,ADP1,GGA1,SEM1,SSA4,ATG1,DAL4,DAL5,GAP1,MEP2,WTM1,COT1,SYT1
22607	cellular component assembly	6 out of 163 genes, 3.7%	684 of 6335 genes, 10.8%	0.00207293	0.338843	ATG8,SEM1,ATG1,SNU114,COX14,YAH1
65003	macromolecular complex assembly	3 out of 163 genes, 1.8%	506 of 6335 genes, 8%	0.00207293	0.22902	SEM1,SNU114,COX14
51301	cell division	2 out of 163 genes, 1.2%	383 of 6335 genes, 6.0%	0.00684882	0.201713	MSC1,WTM1
7049	cell cycle	7 out of 163 genes, 4.3%	642 of 6335 genes, 10.1%	0.0100172	0.421178	FMP45,SEM1,VID28,PCL7,MSC1,WTM1,YOR338W
34641	cellular nitrogen compound metabolic process	36 out of 163 genes, 22.1%	1919 of 6335 genes, 30.3%	0.0112101	0.724653	YBR139W,DUR1,2,SEM1,CYC7,ARG5,6,GAT1,PNC1,EDC1,PDC6,SOL4,STP2,QNS1,RTC3,VID28,GUT2,MET28,DAL4,DAL2,DAL7,YKL151C,SNU114,MET1,KNS1,MSC1,SNZ1,PGM2,ALD3,ALD2,DCS2,WTM1,YOR338W,ALD4,ELP3,RNY1,TYW1,YAH1
6464	cellular protein modification process	7 out of 163 genes, 4.3%	622 of 6335 genes, 9.8%	0.0112101	0.434721	GCV3,UBC8,ATG1,PCL7,TPK1,MNN4,KNS1
7005	mitochondrion organization	2 out of 163 genes, 1.2%	349 of 6335 genes, 5.5%	0.0112101	0.221364	HSP78,COX14
6461	protein complex assembly	2 out of 163 genes, 1.2%	299 of 6335 genes, 4.7%	0.0286405	0.258382	SEM1,COX14
51186	cofactor metabolic process	8 out of 163 genes, 4.9%	132 of 6335 genes, 2.1%	0.0331915	2.34109	PNC1,SOL4,QNS1,GUT2,YKL151C,MET1,ALD4,YAH1
6351	transcription, DNA-templated	10 out of 163 genes, 6.1%	660 of 6335 genes, 10.4%	0.0425707	0.585273	ARG5,6,GAT1,PNC1,STP2,VID28,MET28,KNS1,WTM1,YOR338W,ELP3
6457	protein folding	6 out of 163 genes, 3.7%	90 of 6335 genes, 1.4%	0.0435739	2.5752	SSA3,HSP26,SSE2,HSP78,SSA4,HSP104
3	reproduction	6 out of 163 genes, 3.7%	449 of 6335 genes, 7.1%	0.0560073	0.516188	FMP45,HBT1,VID28,MSC1,WTM1,YOR338W
6091	generation of precursor metabolites and energy	8 out of 163 genes, 4.9%	158 of 6335 genes, 2.5%	0.0583592	1.95585	GLC3,CYC7,RGI1,PCL7,TDH1,PET10,PGM2,GPH1
16192	vesicle-mediated transport	4 out of 163 genes, 2.5%	346 of 6335 genes, 5.5%	0.0583592	0.446567	ATG8,GGA1,SEM1,SYT1
6950	response to stress	22 out of 163 genes, 13.5%	642 of 6335 genes, 10.1%	0.0661334	1.3237	PRX1,ATG8,HSP26,YPD1,HSP78,PRB1,MXR1,SSA4,HSP12,ATG1,EDC1,STF2,CTT1,YHI9,YJR096W,MNN4,HSP104,NCE103,MET22,GCY1,PEP4,ATH1
8150	biological process unknown	34 out of 163 genes, 20.9%	1119 of 6335 genes, 17.7%	0.0788058	1.17369	FUN19,BDH2,YBL029C-A,YBR053C,YBR056W,YBR085C-A,YCR007C,TMA17,FMP16,AMD2,YDR415C,TMT1,SCY1,RTS3,YGR201C,AIM17,YHR097C,OM45,FMP46,YLR149C,YLR179C,TMA10,GRX8,YMR090W,SPG4,YMR196W,YNL195C,YNR034W-A,PHM7,YOR020W-A,YOR289W,UIP4,YPL229W,YPL247C
9058	biosynthetic process	52 out of 163 genes, 31.9%	2103 of 6335 genes, 33.2%	0.101975	0.95514	GDH3,YBR139W,GLC3,UBC8,ARG5,6,ALD5,GAT1,LEU1,PNC1,MET13,STR3,EDC1,PDC6,SLH1,STP2,ARG4,PUT2,QNS1,BAT1,VID28,PCL7,SER33,MET28,LYS1,TDH1,BNA3,ARG3,MET5,MNN4,MET1,KNS1,ALT1,PUT1,MET17,TSL1,COX14,ARG7,SNZ1,PGM2,ALD3,ALD2,LEU4,MET2,ARG1,MET22,ARG8,WTM1,YOR338W,ALD4,ELP3,TYW1,YAH1
42592	homeostatic process	3 out of 163 genes, 1.8%	248 of 6335 genes, 3.9%	0.108123	0.467275	PRX1,PGM2,COT1
7568	aging	4 out of 163 genes, 2.5%	72 of 6335 genes, 1.1%	0.117631	2.146	PNC1,GUT2,HSP104,ALT1
55085	transmembrane transport	3 out of 163 genes, 1.8%	227 of 6335 genes, 3.6%	0.134895	0.510503	SSA3,ADP1,SSA4
61024	membrane organization	9 out of 163 genes, 5.5%	285 of 6335 genes, 4.5%	0.152131	1.21983	SSA3,ATG8,ATG15,SSA4,HSP12,ATG1,YHR138C,PBI2,PEP4
48856	anatomical structure development	6 out of 163 genes, 3.7%	160 of 6335 genes, 2.5%	0.152131	1.44855	FMP45,HBT1,PRB1,VID28,YOR338W,RNY1
6913	nucleocytoplasmic transport	2 out of 163 genes, 1.2%	171 of 6335 genes, 2.7%	0.152131	0.45179	SEM1,WTM1
6399	tRNA metabolic process	2 out of 163 genes, 1.2%	160 of 6335 genes, 2.5%	0.166691	0.482851	ELP3,TYW1
902	cell morphogenesis	2 out of 163 genes, 1.2%	29 of 6335 genes, 0.5%	0.166691	2.664	HBT1,RNY1
51604	protein maturation	3 out of 163 genes, 1.8%	63 of 6335 genes, 1%	0.170571	1.83943	ATG15,TFS1,PBI2
40007	growth	2 out of 163 genes, 1.2%	154 of 6335 genes, 2.4%	0.170571	0.501663	SEM1,MEP2
6605	protein targeting	6 out of 163 genes, 3.7%	272 of 6335 genes, 4.3%	0.171944	0.852089	SSA3,ATG8,GGA1,SSA4,ATG1,WTM1
34655	nucleobase-containing compound catabolic process	3 out of 163 genes, 1.8%	183 of 6335 genes, 2.9%	0.171944	0.633247	EDC1,DCS2,RNY1
7165	signal transduction	5 out of 163 genes, 3.1%	223 of 6335 genes, 3.5%	0.1836	0.8661	YPD1,YHI9,TPK1,TFS1,SYT1
30154	cell differentiation	4 out of 163 genes, 2.5%	164 of 6335 genes, 2.6%	0.203696	0.942148	FMP45,PRB1,VID28,YOR338W
48646	anatomical structure formation involved in morphogenesis	4 out of 163 genes, 2.5%	137 of 6335 genes, 2.2%	0.203696	1.12783	FMP45,PRB1,VID28,YOR338W
7034	vacuolar transport	3 out of 163 genes, 1.8%	146 of 6335 genes, 2.3%	0.208684	0.793727	ATG8,GGA1,ATG1
other	other	4 out of 163 genes, 2.5%		NA	NA	RTN2,GDH2,DCG1,HFD1
GO-Analysis of proteins down-regulated upon starvation in WT - GO terms biological process
GO-ID	GO-term biological process	Dataset frequency	Genome frequency	BH adjusted p-value	Enrichment over genome	Genes
42254	ribosome biogenesis	16 out of 102 genes, 15.7%	411 of 6335 genes, 6.5%	0.0162979	2.41782	ECM1,NSA2,SLX9,SDA1,RPF1,ALB1,BUD20,RLP7,NOG2,NOP12,REX4,RIO1,PNO1,NOP4,NOG1,NOP53
71554	cell wall organization or biogenesis	10 out of 102 genes, 9.8%	199 of 6335 genes, 3.1%	0.0162979	3.121	SED1,PRS2,SBE22,SIM1,HSP150,CWP1,PIR1,CCW14,ZEO1,KTR6
7049	cell cycle	20 out of 102 genes, 19.6%	642 of 6335 genes, 10.1%	0.0179998	1.93482	ALK2,RDH54,KAR4,MRC1,SAT4,MCD1,CDC34,RAD9,YCG1,CDC4,ALK1,RME1,SDA1,SWE1,BUD4,CWP1,BUD20,RIO1,NDD1,CLB2
51301	cell division	13 out of 102 genes, 12.7%	383 of 6335 genes, 6.0%	0.0339101	2.1081	ALK2,RDH54,KAR4,MRC1,MCD1,YCG1,CDC4,ALK1,RME1,SWE1,BUD4,BUD20,RIO1
6913	nucleocytoplasmic transport	8 out of 102 genes, 7.8%	171 of 6335 genes, 2.7%	0.0339101	2.90563	ECM1,SLX9,SDA1,RPF1,BUD20,NOG2,NOG1,NOP53
9056	catabolic process	5 out of 102 genes, 4.9%	695 of 6335 genes, 11%	0.0928858	0.446819	SNF5,CDC34,UBC6,CDC4,PUF4
7067	mitotic nuclear division	6 out of 102 genes, 5.9%	148 of 6335 genes, 2.3%	0.107107	2.51789	ALK2,MRC1,MCD1,YCG1,ALK1,RIO1
34641	cellular nitrogen compound metabolic process	35 out of 102 genes, 34.3%	1919 of 6335 genes, 30.3%	0.154803	1.13276	RIB1,TOD6,RDH54,SNF5,KAR4,MRC1,MCD1,CWC15,RAD9,HEM1,YCG1,RNR1,DOT6,NSA2,RPO41,PUF4,RME1,SLX9,PXR1,OPI1,RPF1,SKN7,RNR3,MSN4,YAP1,SPT21,RLP7,NOP12,REX4,RIO1,PNO1,NDD1,NOP4,NOG1,NOP53
6351	transcription, DNA-templated	15 out of 102 genes, 14.7%	660 of 6335 genes, 10.4%	0.154803	1.41154	TOD6,SNF5,KAR4,MRC1,RAD9,DOT6,RPO41,PUF4,RME1,OPI1,SKN7,MSN4,YAP1,SPT21,NDD1
8150	biological process unknown	14 out of 102 genes, 13.7%	1119 of 6335 genes, 17.7%	0.154803	0.777042	YBL028C,TOS1,PAR32,SKG6,UBP12,YKR018C,YLR363W-A,YMR122W-A,IES2,CSI2,YOL036W,NBA1,TMA16,YPR063C
44281	small molecule metabolic process	7 out of 102 genes, 6.9%	719 of 6335 genes, 11.3%	0.154803	0.604666	RIB1,CIT2,RNR1,OLE1,ERG11,RNR3,ERG3
6412	translation	7 out of 102 genes, 6.9%	705 of 6335 genes, 11.1%	0.154803	0.616674	SRO9,PUF4,TIF2,TIF1,TMA46,CAF20,TIF3
7059	chromosome segregation	5 out of 102 genes, 4.9%	146 of 6335 genes, 2.3%	0.154803	2.12698	RDH54,MRC1,MCD1,YCG1,GIP3
22618	ribonucleoprotein complex assembly	5 out of 102 genes, 4.9%	150 of 6335 genes, 2.4%	0.154803	2.07026	RPF1,REX4,CAF20,NOG1,TIF3
9058	biosynthetic process	34 out of 102 genes, 33.3%	2103 of 6335 genes, 33.2%	0.171681	1.00412	RIB1,TOD6,SNF5,SRO9,KAR4,MRC1,CIT2,MCD1,RAD9,HEM1,RNR1,DOT6,PRS2,RPO41,PUF4,OLE1,RME1,PXR1,OPI1,ERG11,SKN7,RNR3,TIF2,MSN4,TIF1,ERG3,DPH5,YAP1,SPT21,TMA46,CAF20,NDD1,KTR6,TIF3
3	reproduction	10 out of 102 genes, 9.8%	449 of 6335 genes, 7.1%	0.171681	1.38325	ALK2,RDH54,KAR4,YCG1,CDC4,STE2,RME1,SWE1,BUD4,CWP1
55085	transmembrane transport	6 out of 102 genes, 5.9%	227 of 6335 genes, 3.6%	0.171681	1.64162	TAT1,HXT3,ATO3,ITR1,GNP1,CTR1
6810	transport	19 out of 102 genes, 18.6%	1106 of 6335 genes, 17.5%	0.183333	1.06695	ECM1,TAT1,SMY2,HXT3,ATO3,ITR1,GNP1,SLX9,SDA1,TNA1,RPF1,PIR1,BUD20,HXT2,NOG2,NOG1,NOP53,SAM3,CTR1
22607	cellular component assembly	11 out of 102 genes, 10.8%	684 of 6335 genes, 10.8%	0.184362	0.99881	YCG1,STE2,RPF1,CWP1,CMC1,BNI5,REX4,PNO1,CAF20,NOG1,TIF3
6950	response to stress	11 out of 102 genes, 10.8%	642 of 6335 genes, 10.1%	0.184362	1.06415	RDH54,SNF5,MRC1,MCD1,GRX6,RAD9,OPI1,SKN7,MSN4,TOS4,YAP1
6464	cellular protein modification process	10 out of 102 genes, 9.8%	622 of 6335 genes, 9.8%	0.184362	0.998518	ALK2,SAT4,CDC34,UBC6,CDC4,ALK1,SWE1,DPH5,KTR6,CLB2
65003	macromolecular complex assembly	9 out of 102 genes, 8.8%	506 of 6335 genes, 8%	0.184362	1.10468	STE2,RPF1,CMC1,BNI5,REX4,PNO1,CAF20,NOG1,TIF3
51276	chromosome organization	8 out of 102 genes, 7.8%	433 of 6335 genes, 6.8%	0.184362	1.14749	RDH54,SNF5,MRC1,MCD1,YCG1,PUF4,PXR1,MSN4
40007	growth	4 out of 102 genes, 3.9%	154 of 6335 genes, 2.4%	0.184362	1.61319	ITR1,DOT6,RME1,SOK2
7005	mitochondrion organization	3 out of 102 genes, 2.9%	349 of 6335 genes, 5.5%	0.184362	0.533878	SED1,RPO41,CMC1
6259	DNA metabolic process	7 out of 102 genes, 6.9%	479 of 6335 genes, 7.6%	0.195959	0.90763	RDH54,SNF5,MRC1,MCD1,RAD9,YCG1,PXR1
6461	protein complex assembly	5 out of 102 genes, 4.9%	299 of 6335 genes, 4.7%	0.21222	1.03859	STE2,CMC1,BNI5,PNO1,TIF3
7010	cytoskeleton organization	4 out of 102 genes, 3.9%	235 of 6335 genes, 3.7%	0.21222	1.05715	SDA1,SWE1,BNI5,CLB2
6629	lipid metabolic process	4 out of 102 genes, 3.9%	272 of 6335 genes, 4.3%	0.21222	0.913351	OLE1,OPI1,ERG11,ERG3
5975	carbohydrate metabolic process	3 out of 102 genes, 2.9%	267 of 6335 genes, 4.2%	0.21222	0.697841	SNF5,CIT2,KTR6
42592	homeostatic process	3 out of 102 genes, 2.9%	248 of 6335 genes, 3.9%	0.21222	0.751305	MRC1,SAT4,PXR1
7165	signal transduction	2 out of 102 genes, 2%	223 of 6335 genes, 3.5%	0.21222	0.557021	STE2,OPI1
7568	aging	2 out of 102 genes, 2%	72 of 6335 genes, 1.1%	0.220537	1.72522	PUF4,MSN4
48856	anatomical structure development	2 out of 102 genes, 2%	160 of 6335 genes, 2.5%	0.255831	0.776348	DOT6,CWP1
