# Supplementary material for: The coordinated action of the MVB pathway and autophagy ensures cell survival during starvation
Source: eLife. 2015 Apr 22;4:e07736. doi: 10.7554/eLife.07736 (PMC4424281; doi:10.7554/eLife.07736)
Supplement: Supplementary file 3. — Quantification of proteome changes in WT cells and vps4Δ mutants during starvation. DOI: http://dx.doi.org/10.7554/eLife.07736.019 [file elife07736s003.xlsx]

## Sheet: Sheet1
Table S3. Quantification of proteome changes in WT cells and vps4Δ mutants during amino acid starvation
heavy peptides (H): rich growth conditions; light peptides (L): 3 hrs starvation
Systematic Name	Gene Name	WT Protein Ratio log2 (L/H) normalized	vps4Δ Protein Ratio log2 (L/H) normalized	WT significant	vps4Δ significant	Unique peptides WT	Unique peptides vps4Δ	Ratio H/L count WT	Ratio H/L count vps4Δ	Peptides WT	Peptides vps4Δ	Common Peptides	integral membrane protein
YIL066C	RNR3	-4.47645	0.960777	+	+	2	2	2	2	2	3	2
YER088C	DOT6	-4.43429	-2.84183	+	+	4	4	7	5	4	4	4
YDR497C	ITR1	-4.38087	-0.0415234	+		5	3	5	9	5	4	5	+
YLR183C	TOS4	-3.43803	-2.30961	+	+	1	2	3	3	1	2	1
YMR179W	SPT21	-3.32265	-0.516318	+		2	3	3	2	2	3	1
YMR122W-A	YMR122W-A	-3.17493	-3.28672	+	+	2	1	4	4	2	1	1
YDR232W	HEM1	-3.09468	-2.47661	+	+	7	6	18	17	7	6	6
YPR063C	YPR063C	-3.08381	-3.06975	+	+	3	4	20	14	3	4	3	+
YGR260W	TNA1	-3.08347	-0.894139	+	+	2	3	5	7	2	3	2	+
YDR508C	GNP1	-2.99467	-2.22135	+	+	4	4	3	7	4	4	4	+
YFL036W	RPO41	-2.80717	-1.55134	+	+	1	1	2	2	1	1	1
YFL026W	STE2	-2.73647	-2.57347	+	+	6	6	6	7	6	6	2	+
YBL054W	TOD6	-2.72907	-1.65389	+	+	6	6	9	5	6	6	6
YCL055W	KAR4	-2.6787	-2.86681	+	+	1	1	2	3	1	1	1
YKL096W	CWP1	-2.67338	-2.37083	+	+	9	9	29	24	9	9	3
YOL036W	YOL036W	-2.47025	-1.8204	+	+	2	1	5	2	2	1	1
YDR217C	RAD9	-2.40855	-1.20195	+	+	5	8	3	4	5	8	5
YJL159W	HSP150	-2.34633	-1.56472	+	+	10	7	66	58	12	9	10
YBL009W	ALK2	-2.30454	-1.67265	+	+	3	3	5	4	3	3	2
YPR119W	CLB2	-2.27459	-2.21204	+	+	3	2	5	3	3	2	3
YPR124W	CTR1	-2.23625	-0.742006	+	+	2	5	3	5	2	5	2	+
YGL021W	ALK1	-2.21244	-2.80983	+	+	4	4	2	2	4	4	4
YCR008W	SAT4	-2.1746	-1.98273	+	+	2	3	5	5	2	3	1
YDR384C	ATO3	-2.06019	-0.682124	+	+	2	1	2	4	2	1	2	+
YDR163W	CWC15	-2.05852	-1.46347	+	+	3	4	4	5	3	4	3
YJL187C	SWE1	-2.03517	-1.03323	+		2	2	2	2	2	2	2
YDR077W	SED1	-2.02009	-2.64122	+	+	2	2	5	5	2	2	2
YLR074C	BUD20	-1.89983	-1.09058	+	+	4	4	13	11	4	4	4
YKL164C	PIR1	-1.85874	-3.20002	+	+	2	2	6	5	5	5	5
YLR363W-A	YLR363W-A	-1.76609	-0.824157	+	+	3	2	5	4	3	2	3
YKL038W	RGT1	-1.73201	-1.07204			2	2	2	2	2	2	1	+
YBR073W	RDH54	-1.70133	-1.73214	+	+	6	7	9	13	6	7	4
YGR055W	MUP1	-1.66307	0.716671		+	3	5	3	11	3	5	2	+
YKL062W	MSN4	-1.65421	-1.82936	+	+	6	4	10	2	7	4	6
YBR289W	SNF5	-1.64007	0.0443003	+		5	4	6	5	5	4	2
YDR213W	UPC2	-1.59879	-0.510759			3	2	2	2	3	2	3
YBR069C	TAT1	-1.58612	-0.385597	+		3	3	8	11	3	3	3	+
YDL003W	MCD1	-1.57904	-0.93191	+		5	5	9	9	5	5	4
YHR149C	SKG6	-1.57778	-0.283922	+		5	6	14	13	5	6	4	+
YER070W	RNR1	-1.54942	-0.610228	+	+	9	10	31	28	9	11	9
YLR390W-A	CCW14	-1.5431	-2.11413	+	+	5	6	14	10	5	6	3
YGR081C	SLX9	-1.51687	-1.15413	+	+	10	7	25	19	10	7	6
YPL221W	FLC1	-1.50101	-0.323774			4	7	3	6	4	7	4	+
YHR103W	SBE22	-1.477	-1.62213	+	+	6	3	11	5	6	3	5	+
YBR038W	CHS2	-1.43387	-0.769856		+	4	5	6	8	4	5	2	+
YHL027W	RIM101	-1.40697	-1.05998			2	2	4	4	2	2	2
YPL274W	SAM3	-1.35727	0.0600664	+		3	3	3	4	3	3	3	+
YMR011W	HXT2	-1.34489	-0.297485	+		2	4	3	3	2	4	1	+
YBL028C	YBL028C	-1.3442	-1.18085	+	+	4	4	20	13	5	6	5
YER100W	UBC6	-1.34392	-1.86263	+	+	2	2	4	5	2	2	2	+
YOR119C	RIO1	-1.34085	-0.0836559	+		2	4	3	6	2	4	2
YDL173W	PAR32	-1.33743	-0.0529723	+		5	5	18	16	5	5	4
YDR046C	BAP3	-1.33102	0.993092		+	3	2	3	5	3	2	2	+
YKL101W	HSL1	-1.31371	-0.811224			5	8	6	9	5	8	5
YOR145C	PNO1	-1.301	-1.21363	+	+	2	3	2	9	2	3	2
YPL043W	NOP4	-1.29331	-1.14679	+	+	16	18	38	35	16	18	11
YLR056W	ERG3	-1.2916	-1.19761	+	+	6	7	13	14	6	7	5	+
YKL189W	HYM1	-1.26813	-1.31887		+	1	1	3	3	1	1	1
YPL053C	KTR6	-1.25972	-1.77855	+	+	4	4	10	9	4	4	3	+
YBR197C	YBR197C	-1.25538	-0.502942			3	3	2	3	3	3	3
YKL137W	CMC1	-1.24702	-1.60862	+	+	4	4	9	7	4	4	4
YLR187W	SKG3	-1.22386	-0.0718999			8	12	6	9	8	12	6
YER099C	PRS2	-1.21866	-2.43755	+	+	2	1	2	2	4	3	2
YCR037C	PHO87	-1.2112	-0.792522		+	3	3	4	5	3	3	3	+
YCL061C	MRC1	-1.18973	-0.503552	+		11	8	12	7	11	8	8
YBR148W	YSW1	-1.17671	-0.587845			2	2	6	5	2	2	2
YDR409W	SIZ1	-1.1696	-0.701061			4	4	7	4	4	4	4
YGL055W	OLE1	-1.16768	-1.12869	+	+	7	9	13	19	7	9	4	+
YDR014W	RAD61	-1.15556	-0.715366			1	1	2	2	1	1	1
YJR092W	BUD4	-1.15303	-0.989575	+	+	9	12	13	17	9	12	6
YHR057C	CPR2	-1.14346	-1.9555		+	3	3	2	2	3	3	2
YHR164C	DNA2	-1.1375	-0.0451634			2	6	2	3	2	6	2
YDR325W	YCG1	-1.13744	-0.310573	+		6	6	8	5	6	6	4
YDR422C	SIP1	-1.1163	-0.236217			5	3	5	4	5	3	4
YOR252W	TMA16	-1.11603	-0.781905	+	+	4	4	14	15	4	4	3
YJL122W	ALB1	-1.11523	-0.699285	+	+	7	6	42	33	7	6	5
YGR044C	RME1	-1.10528	-1.08542	+		4	3	6	3	4	3	2
YDR370C	YDR370C	-1.10293	-0.448901			1	1	3	3	1	2	1
YHR206W	SKN7	-1.09207	-0.443394	+		4	5	10	12	4	5	4
YGL133W	ITC1	-1.07601	-1.18491			3	5	7	8	3	5	1
YDL010W	GRX6	-1.07032	-0.920903	+	+	4	4	11	8	4	4	4	+
YGL056C	SDS23	-1.05242	0.0732111			2	3	2	2	2	3	2
YER126C	NSA2	-1.02772	-1.05457	+	+	8	8	35	21	8	8	7
YNL327W	EGT2	-1.01778	-1.04593		+	1	1	4	3	1	1	0
YDR345C	HXT3	-1.01564	-0.319734	+		3	4	16	16	5	6	2	+
YNL042W	BOP3	-0.995593	-0.223299			1	1	4	3	1	1	1
YPR141C	KAR3	-0.994362	-0.667847			3	3	3	2	3	3	3
YPL181W	CTI6	-0.993131	-0.000144262			4	5	3	5	4	5	1
YDR054C	CDC34	-0.983386	-0.566766	+		2	2	6	3	2	2	2
YLR172C	DPH5	-0.97181	0.049666	+		3	3	8	3	3	3	3
YIL123W	SIM1	-0.96997	-0.892741	+	+	4	5	9	10	4	5	3
YHL009C	YAP3	-0.968644	-0.366364			4	2	3	3	4	2	4
YKR018C	YKR018C	-0.96229	0.0179428	+		6	6	11	8	6	6	5	+
YHR007C	ERG11	-0.962068	-1.24416	+	+	6	5	24	17	6	5	6	+
YOR188W	MSB1	-0.961623	-0.282143			4	4	2	2	4	4	4
YBL061C	SKT5	-0.960141	-0.889629		+	3	3	3	4	3	3	2
YNL068C	FKH2	-0.958657	-0.581399			7	6	16	9	7	6	5
YML007W	YAP1	-0.953973	-1.26502	+	+	7	9	12	12	7	9	5
YJR127C	RSF2	-0.952632	-1.03238			1	1	3	2	1	1	1
YOL070C	NBA1	-0.951662	-0.492622	+	+	8	8	22	21	8	8	8
YLR375W	STP3	-0.946057	-0.894449			2	1	2	2	2	1	2
YML076C	WAR1	-0.943584	-0.170822			3	3	6	5	3	3	3
YKL191W	DPH2	-0.938399	-0.15004			2	2	5	3	2	2	2
YKR013W	PRY2	-0.932515	-0.755229			3	2	3	2	3	2	3
YCR005C	CIT2	-0.930472	-0.939001	+	+	5	4	16	8	6	5	4
YNR053C	NOG2	-0.927517	-0.702746	+	+	17	15	35	32	17	15	14
YPL137C	GIP3	-0.922274	-0.392208	+		13	7	27	17	14	8	12
YLR407W	YLR407W	-0.921817	-0.957692		+	3	3	5	3	3	3	3
YIL004C	BET1	-0.899021	-0.521654			2	2	4	3	2	2	1
YLR286C	CTS1	-0.897783	-0.877744			2	2	2	4	2	2	2	+
YBL051C	PIN4	-0.887525	-0.164529			5	7	6	7	5	7	3
YPL093W	NOG1	-0.878608	-0.715454	+	+	17	18	74	45	17	18	14
YMR184W	ADD37	-0.874364	-1.17082		+	5	7	6	11	5	7	4
YOR140W	SFL1	-0.867106	-0.223052			3	6	13	17	3	6	3
YBR172C	SMY2	-0.862828	-0.351967	+	+	13	15	37	39	13	15	9
YDL203C	ACK1	-0.85591	-0.0776532			3	4	4	7	3	4	2
YOR091W	TMA46	-0.853996	-0.686971	+	+	16	19	56	59	16	19	14
YMR016C	SOK2	-0.853038	-0.0255958	+		8	9	13	13	8	9	8
YPL193W	RSA1	-0.852239	-0.580628			6	6	12	11	6	6	6
YDL224C	WHI4	-0.851919	-0.194465			7	6	17	19	7	7	6
YNL215W	IES2	-0.846473	-0.237441	+		7	7	18	8	7	7	7
YBR275C	RIF1	-0.840121	-0.29725			8	3	10	4	8	3	4
YGR245C	SDA1	-0.834954	-0.587557	+	+	7	6	14	19	8	7	6
YNL125C	ESBP6	-0.830985	-0.0298416			3	3	5	6	3	3	3	+
YHR088W	RPF1	-0.830823	-0.57599	+	+	3	2	7	5	3	2	2
YFL034W	YFL034W	-0.825867	0.280825			5	5	6	5	5	5	4	+
YGL014W	PUF4	-0.825623	0.0274103	+		4	7	10	12	4	7	3
YPL146C	NOP53	-0.821792	-0.769179	+	+	13	11	37	30	13	11	9
YNL166C	BNI5	-0.821547	-0.328492	+	+	16	13	25	20	16	13	13
YOL080C	REX4	-0.817951	-0.659742	+	+	3	4	4	5	3	4	3
YGL093W	SPC105	-0.813525	-0.426426			4	2	6	5	4	2	2
YOR056C	NOB1	-0.805292	-0.764176		+	4	6	6	11	4	6	4
YDR469W	SDC1	-0.803888	0.213989			1	3	3	7	1	3	0
YJL198W	PHO90	-0.802731	-0.0550568			2	3	6	7	2	3	1	+
YGR280C	PXR1	-0.799916	-0.751635	+	+	6	4	11	7	6	4	6
YMR077C	VPS20	-0.798507	0.520314			1	2	8	8	1	2	1
YOR099W	KTR1	-0.796016	-0.658006		+	3	6	6	7	3	6	3	+
YER145C	FTR1	-0.793688	-0.301939			2	3	5	3	2	3	2	+
YGL071W	AFT1	-0.792189	-0.271306			2	3	2	4	2	3	2
YNL054W	VAC7	-0.790939	0.13443			3	8	11	15	3	8	1	+
YIR010W	DSN1	-0.78442	-0.318693			2	2	4	2	2	2	1
YBL011W	SCT1	-0.779806	-0.295958			4	3	6	3	4	3	3	+
YDR006C	SOK1	-0.766807	-0.041243			4	5	6	5	4	5	3
YHL020C	OPI1	-0.764771	-0.779974	+	+	7	5	13	8	7	5	3
YDR143C	SAN1	-0.764261	-0.959844		+	1	2	3	6	1	2	1
YHL023C	NPR3	-0.759923	-0.00115369			4	5	2	3	4	5	4	+
YOR373W	NUD1	-0.752149	-0.234256			11	13	16	16	11	13	7
YER027C	GAL83	-0.747087	-0.0291348			3	4	12	12	3	4	2
YGR106C	VOA1	-0.74528	-1.51672		+	2	2	4	3	2	2	1	+
YGR246C	BRF1	-0.741834	-0.844948		+	4	4	10	6	4	4	4
YNL002C	RLP7	-0.73292	-0.659285	+	+	8	8	32	25	8	8	7
YLR154C	RNH203	-0.727354	-0.711847			1	1	3	3	1	2	1
YBR023C	CHS3	-0.724999	-0.265317			7	7	13	8	7	7	5	+
YOL109W	ZEO1	-0.722991	-0.0426443	+		14	17	30	41	14	17	12
YDR169C	STB3	-0.719315	-0.238298			8	6	9	8	8	6	6
YBR162C	TOS1	-0.714839	-0.663481	+	+	4	4	15	12	4	4	3
YNL245C	CWC25	-0.713872	-0.55768		+	4	6	7	8	4	6	4
YAL059W	ECM1	-0.712023	-0.221444	+		9	11	29	25	9	11	7
YOR195W	SLK19	-0.703367	-0.547943		+	18	19	32	35	18	19	14
YPL115C	BEM3	-0.702746	-0.102994			10	13	23	31	10	13	9
YER095W	RAD51	-0.696261	0.143054			3	3	6	5	3	3	2
YER033C	ZRG8	-0.694925	-0.575893			3	3	2	2	3	3	2
YPR094W	RDS3	-0.692873	0.0443599			1	2	2	3	1	2	0
YJL158C	CIS3	-0.690372	-0.775008		+	2	2	4	5	2	2	1
YOR233W	KIN4	-0.688136	-0.0306892			7	2	6	2	7	2	6
YMR291W	YMR291W	-0.68724	-0.671022			4	4	6	6	4	4	4
YOL130W	ALR1	-0.685985	-0.226755			5	5	7	6	5	5	5	+
YJL098W	SAP185	-0.684909	-0.385376			5	4	10	9	5	4	3
YFR046C	CNN1	-0.684011	-0.494876			1	1	2	2	1	1	1
YGR189C	CRH1	-0.683652	-1.14457		+	7	7	9	12	7	7	6
YNL133C	FYV6	-0.681044	-0.284514			3	4	5	5	3	4	1
YOL041C	NOP12	-0.680144	-0.564915	+	+	18	19	59	53	18	19	13
YDR279W	RNH202	-0.677711	-0.304978			3	2	4	5	3	2	3
YER114C	BOI2	-0.675274	-0.00417776			8	10	8	8	8	10	5
YFL023W	BUD27	-0.667302	-0.115965			11	12	14	14	11	12	9
YBR267W	REI1	-0.661932	-0.408495			8	6	10	7	8	6	5
YKR024C	DBP7	-0.661567	-0.534659			5	5	8	7	5	5	3
YML014W	TRM9	-0.658737	-0.0827026			1	1	2	2	1	1	1
YNL124W	NAF1	-0.655901	-0.43328			5	5	4	6	5	5	4
YDR017C	KCS1	-0.655169	0.0492479			6	8	12	11	6	8	3
YLR009W	RLP24	-0.654894	-0.665302		+	5	3	9	7	5	3	5
YML081W	YML081W	-0.654161	-0.589188			7	3	8	5	7	3	5	+
YHR142W	CHS7	-0.65205	-0.693587			1	1	2	2	1	1	0	+
YPR018W	RLF2	-0.649937	-0.588133		+	6	8	6	9	6	8	3
YLR068W	FYV7	-0.647453	-0.483983			6	4	10	6	6	4	6
YIL130W	ASG1	-0.645517	-0.0223323			6	5	6	7	6	5	6
YER056C	FCY2	-0.640991	0.621067		+	2	5	2	6	2	5	2	+
YPR010C-A	YPR010C-A	-0.63914	0.0375916			1	1	3	3	1	1	1
YML032C	RAD52	-0.635429	-0.0152121			6	5	7	7	6	5	4
YDL043C	PRP11	-0.634872	-0.32008			1	1	2	3	1	1	1
YOR078W	BUD21	-0.632827	-0.201634			6	7	12	19	6	7	5
YDR515W	SLF1	-0.630312	-0.0878701			5	5	5	3	5	5	3
YPR174C	YPR174C	-0.630033	-0.434988			5	3	9	4	5	3	4
YIL140W	AXL2	-0.621618	-0.0721744			6	5	6	5	6	5	5	+
YBL085W	BOI1	-0.617957	-0.327457			14	17	14	18	14	17	9
YOR239W	ABP140	-0.616546	-0.00317044			7	8	15	18	7	8	6
YPL195W	APL5	-0.614757	-0.0875986			10	11	8	14	10	11	8
YML095C	RAD10	-0.613343	-0.141564			2	2	4	4	2	2	0
YIL079C	AIR1	-0.609093	-0.2883			3	3	5	3	3	3	3
YPR188C	MLC2	-0.608715	-0.710878		+	5	6	13	11	5	6	5
YPR163C	TIF3	-0.606063	-0.0140696	+		12	13	62	77	12	13	9
YBL067C	UBP13	-0.605684	-0.98448			3	3	4	4	3	3	2
YMR037C	MSN2	-0.594071	0.00514516			4	5	4	7	5	5	5
YDR027C	VPS54	-0.592636	0.177115			3	5	2	2	3	5	2
YLR310C	CDC25	-0.592636	-0.081885			6	3	5	4	6	3	6
YDR486C	VPS60	-0.591105	0.022449			3	4	4	6	3	4	3
YDR244W	PEX5	-0.586981	-0.177726			3	5	5	4	3	5	3
YPL194W	DDC1	-0.586405	0.177996			2	1	4	2	2	1	1
YJR055W	HIT1	-0.585251	-0.585828			2	2	4	2	2	2	1
YPL245W	YPL245W	-0.585155	-0.429107			2	3	4	4	2	3	1
YGR129W	SYF2	-0.582363	0.139919			4	3	6	3	4	3	3
YNL186W	UBP10	-0.576183	-0.48656			9	7	13	13	9	7	9
YBR231C	SWC5	-0.566961	-0.558072		+	3	4	4	3	3	4	2
YDR153C	ENT5	-0.566182	-0.22231			4	5	5	6	4	5	4	+
YPR171W	BSP1	-0.56511	-0.154972			4	4	6	5	4	4	3
YKL175W	ZRT3	-0.561693	0.000432873			1	2	2	3	1	2	1
YHR102W	KIC1	-0.561302	-0.0356239			3	5	9	11	3	5	3
YGR279C	SCW4	-0.56003	-0.975924		+	3	5	6	8	3	5	3
YMR078C	CTF18	-0.558855	-0.545573			3	3	3	3	3	3	3
YMR295C	YMR295C	-0.558268	-0.00676478			3	4	4	5	3	4	1
YAR014C	BUD14	-0.554834	-0.287472			8	7	14	10	8	7	7
YNL039W	BDP1	-0.554638	-0.359296			3	3	4	4	3	3	2
YPR022C	YPR022C	-0.554245	-0.16633			5	6	13	13	5	6	5
YER002W	NOP16	-0.551098	-0.573665		+	10	9	34	30	10	9	10
YOR287C	YOR287C	-0.54666	-0.504773			8	6	10	11	8	6	3
YGL029W	CGR1	-0.545968	-0.520146		+	5	5	40	35	5	5	3
YAL036C	RBG1	-0.544288	-0.476952		+	6	7	12	17	6	7	6
YKL143W	LTV1	-0.541812	-0.139469			6	8	7	12	6	8	5
YOR308C	SNU66	-0.540325	-0.131589			6	3	8	4	6	3	4
YJL138C	TIF2	-0.539333	-0.0416635	+		10	7	93	83	10	7	8
YHR143W-A	RPC10	-0.53824	-0.337083			5	4	20	13	5	4	4
YPL233W	NSL1	-0.533464	-0.432318			2	1	3	2	2	1	2
YCL037C	SRO9	-0.527571	-0.312433	+		12	13	21	39	12	13	10
YNL103W	MET4	-0.527371	-0.49252			2	3	6	6	2	3	1
YDR423C	CAD1	-0.52717	-0.0511633			2	1	3	2	2	1	2
YOR148C	SPP2	-0.523361	0.0961904			1	2	2	4	1	2	1
YGR261C	APL6	-0.52316	0.284142			5	3	5	3	5	3	5
YCR047C	BUD23	-0.522859	-0.379399			2	4	5	9	2	4	2
YDL121C	YDL121C	-0.517326	0.0567013			5	5	16	16	5	5	3	+
YKL185W	ASH1	-0.511063	-0.992913			4	1	2	2	4	1	2
YDR404C	RPB7	-0.510861	-0.399663			1	1	2	2	1	1	1
YJL033W	HCA4	-0.510557	-0.407842		+	15	12	31	23	15	12	12
YHR193C	EGD2	-0.505688	-0.0455828			16	14	206	107	16	14	13
YMR305C	SCW10	-0.50518	-0.624803		+	5	6	14	15	5	6	5
YIL131C	FKH1	-0.503654	-0.560226			2	1	3	2	2	1	2
YDL167C	NRP1	-0.503451	-0.208642			3	3	5	5	3	3	2
YCL014W	BUD3	-0.503349	-0.382612			25	25	22	22	25	25	21
YOR227W	HER1	-0.502534	-0.0608775			5	8	7	10	6	9	4
YLR262C-A	TMA7	-0.50019	-0.154713			6	7	39	32	6	7	4
YDR239C	YDR239C	-0.499578	0.107446			11	10	12	9	11	10	8
YJL095W	BCK1	-0.499476	-0.110764			6	6	6	6	6	6	4
YGR282C	BGL2	-0.498761	-1.02255		+	6	6	14	20	6	6	6
YDR128W	MTC5	-0.495183	-0.267116			2	2	3	3	2	2	2
YOL100W	PKH2	-0.492622	-0.398569			4	5	3	4	4	5	4
YMR176W	ECM5	-0.490775	-0.494467			1	1	2	2	1	1	1
YOR370C	MRS6	-0.489132	-0.388245			2	2	2	2	2	2	1
YBL059C-A	CMC2	-0.487692	-0.230449			3	3	13	11	3	3	1
YDR443C	SSN2	-0.487589	-0.013498			5	7	9	7	5	7	5
YNL131W	TOM22	-0.484396	0.11505			4	5	14	16	4	5	3	+
YFL033C	RIM15	-0.482229	0.152228			6	4	8	6	6	4	4
YHR154W	RTT107	-0.481609	-0.146395			5	3	10	5	5	3	4
YPL085W	SEC16	-0.478609	-0.0677764			32	32	64	52	32	32	19	+
YHR147C	MRPL6	-0.473112	-0.391218			4	5	6	9	4	5	3
YKR029C	SET3	-0.4728	-0.40174			2	4	5	5	2	4	2
YMR058W	FET3	-0.47124	-0.332164		+	4	4	12	11	4	4	4	+
YGL073W	HSF1	-0.470303	0.176805			4	5	9	7	4	5	2
YDR507C	GIN4	-0.46874	-0.272979			16	19	20	22	17	19	14
YNR024W	MPP6	-0.467384	-0.924404			5	6	2	5	5	6	3
YKR035W-A	DID2	-0.466653	0.22754			4	5	12	17	4	5	2
YLR191W	PEX13	-0.46634	-0.597793			2	3	3	5	2	3	2	+
YEL040W	UTR2	-0.461319	-0.911807		+	3	2	6	2	3	2	3
YDR464W	SPP41	-0.459327	-0.454281			7	10	10	12	7	10	5
YDR156W	RPA14	-0.457857	-0.0447438			6	7	29	27	6	7	5
YNL271C	BNI1	-0.456175	-0.403704			10	9	19	21	10	9	10
YKR042W	UTH1	-0.45607	-0.530271		+	2	3	13	12	2	3	2
YFR028C	CDC14	-0.454597	0.423004			3	2	3	2	3	2	3
YPL180W	TCO89	-0.451435	-0.0255958			6	10	4	9	6	10	6
YDR093W	DNF2	-0.447315	-0.338567			2	3	3	6	2	4	2	+
YGR175C	ERG1	-0.44668	-1.32112		+	3	3	8	7	3	3	2	+
YIL002W-A	YIL002W-A	-0.446256	0.351958			2	1	5	4	2	1	2
YKR062W	TFA2	-0.444773	-0.349026			11	11	13	17	12	12	9
YHR116W	COX23	-0.440846	-0.0617071			4	5	9	11	4	5	3
YMR266W	RSN1	-0.438932	-0.124593			8	9	15	12	8	9	8	+
YNL052W	COX5A	-0.436268	-0.569686		+	1	1	4	7	3	3	2	+
YML093W	UTP14	-0.434562	-0.351515		+	15	16	31	28	15	16	10
YHR052W	CIC1	-0.433921	-0.535058		+	9	13	17	24	9	13	7
YDL135C	RDI1	-0.431035	0.413211			4	5	14	21	4	5	4
YPR112C	MRD1	-0.427713	-0.272382			13	14	22	22	13	14	11
YNL141W	AAH1	-0.424707	-0.17645			10	11	29	31	10	11	10
YBR247C	ENP1	-0.423309	-0.210389			11	12	31	39	11	12	9
YOR337W	TEA1	-0.423309	0.232125			1	3	3	3	1	3	1
YBR269C	FMP21	-0.423094	1.48661		+	2	3	4	6	2	3	0
YNR022C	MRPL50	-0.422986	-0.305329			6	6	13	12	6	6	5
YNL078W	NIS1	-0.422771	-0.629473			3	2	2	2	3	2	3
YBR058C	UBP14	-0.41997	-0.355016			2	2	3	2	2	2	2
YMR048W	CSM3	-0.419215	-0.264837			2	2	4	2	2	2	1
YDR111C	ALT2	-0.419107	-0.167743			2	3	5	4	2	3	1
YLL021W	SPA2	-0.418892	0.0243992			31	30	45	38	31	30	25
YDR266C	YDR266C	-0.417704	-0.161823			10	8	15	9	10	8	9
YGL236C	MTO1	-0.415759	-0.368601			2	3	2	3	2	3	2
YGL137W	SEC27	-0.410124	-0.0107798			12	12	24	33	12	12	11
YLR336C	SGD1	-0.409581	-0.160662			3	3	4	4	3	3	2	+
YDR517W	GRH1	-0.408386	-0.659103			3	3	13	2	3	3	3
YOR104W	PIN2	-0.405448	-0.10916			2	2	4	4	2	2	2	+
YPL151C	PRP46	-0.40523	0			2	2	5	5	2	2	2
YPR091C	YPR091C	-0.404467	0.0746689			7	9	11	18	7	9	4	+
YLR003C	CMS1	-0.403922	-0.08882			4	9	4	15	4	9	3
YKR071C	DRE2	-0.402395	-0.319734			13	15	37	23	13	15	11
YDR159W	SAC3	-0.400866	-0.131326			4	4	7	11	4	4	3
YAL025C	MAK16	-0.400538	-0.172359			6	7	12	15	6	7	5
YDR109C	YDR109C	-0.400538	0.0442706			2	1	3	2	2	1	2
YBL066C	SEF1	-0.397803	-0.0909889			5	5	3	4	5	5	5
YDL213C	NOP6	-0.393416	-0.22132			4	6	12	15	4	6	2
YGL194C	HOS2	-0.393306	-0.482435			1	1	3	2	1	1	1
YBR065C	ECM2	-0.391108	-0.389126			2	1	5	4	2	1	2
YNL110C	NOP15	-0.390998	-0.314986			4	5	13	10	4	5	4
YMR117C	SPC24	-0.390668	-0.181929			6	7	13	13	6	7	3
YOR098C	NUP1	-0.390668	-0.0908534			19	17	26	18	19	17	16
YAL044W-A	YAL044W-A	-0.387473	-0.334339			2	2	3	3	2	2	2
YIR001C	SGN1	-0.38659	0.185934			6	6	12	11	6	6	6
YHR197W	RIX1	-0.385928	-0.0089171			4	6	17	11	4	6	4
YDR527W	RBA50	-0.385707	-0.0211954			8	7	14	10	8	7	8
YPL089C	RLM1	-0.385376	-0.198368			3	3	3	2	3	3	2
YDR454C	GUK1	-0.382833	-0.229711			11	14	68	64	11	14	7
YPL105C	SYH1	-0.381283	-0.0387171			10	14	25	24	10	14	7
YKL105C	YKL105C	-0.380508	-0.841329		+	9	10	9	10	9	10	7
YJR072C	NPA3	-0.37951	-0.0776532			3	4	7	8	3	4	2
YBL034C	STU1	-0.377957	-0.0394192			3	5	2	4	3	5	3
YJL041W	NSP1	-0.377846	-0.117961			22	25	94	89	22	25	18
YDR144C	MKC7	-0.377624	-0.842858		+	5	5	11	9	5	5	3
YJR035W	RAD26	-0.376735	0.151715			2	3	6	6	2	3	2
YGR136W	LSB1	-0.376513	-0.514602		+	5	5	9	16	5	5	4
YDR227W	SIR4	-0.372061	-0.0738202			4	5	4	3	4	5	4
YNL175C	NOP13	-0.372061	-0.178109			21	23	56	44	21	23	19
YHR159W	YHR159W	-0.371615	0.407919			3	3	3	2	3	4	2
YDR429C	TIF35	-0.371169	-0.0949116			7	4	10	17	7	4	7
YHL007C	STE20	-0.371169	-0.049352			18	15	20	16	18	15	16
YNL149C	PGA2	-0.370945	-0.127501			5	5	14	14	5	5	3	+
YJR043C	POL32	-0.370834	-0.00417776			4	3	5	4	4	3	4
YOR324C	FRT1	-0.365693	-0.230449			2	2	8	6	2	2	2	+
YPR186C	PZF1	-0.365581	-0.288063			3	2	4	4	3	2	3
YMR074C	YMR074C	-0.364572	0.0166725			7	5	28	13	7	5	5
YLL011W	SOF1	-0.363227	-0.422986			6	5	14	10	6	5	6
YHR086W	NAM8	-0.360196	-0.577924			3	3	6	3	3	3	1
YER034W	YER034W	-0.355806	0.0863542			4	4	6	13	4	4	4
YLR342W	FKS1	-0.354114	-0.137897			6	4	10	9	7	5	6	+
YIR035C	YIR035C	-0.353662	-0.0977456			2	1	4	4	2	1	2
YGR152C	RSR1	-0.351176	-0.1145			3	4	7	13	3	4	3
YDR216W	ADR1	-0.349818	-0.122739			6	6	4	4	6	6	5
YLR274W	MCM5	-0.349479	-0.339935			1	2	5	2	1	2	1
YNR054C	ESF2	-0.346985	-0.216982			11	7	14	14	11	7	9
YNL108C	YNL108C	-0.345737	0.0239444			1	2	3	4	1	2	1
YHR163W	SOL3	-0.344374	-0.0247452			4	4	18	18	4	4	4
YGR178C	PBP1	-0.343237	-0.0843364			13	15	24	28	13	15	13
YPL226W	NEW1	-0.342327	-0.15004			26	28	96	86	26	28	20
YCR086W	CSM1	-0.340961	-0.393746			4	4	5	6	4	4	4
YLR324W	PEX30	-0.340619	0.127731			3	5	6	5	3	5	2	+
YOL011W	PLB3	-0.337311	-0.256648			1	1	2	2	1	1	1
YDR326C	YSP2	-0.337197	-0.351741			5	5	6	2	5	5	4	+
YHL013C	OTU2	-0.335712	0.0121989			5	4	13	11	5	4	3
YGL099W	LSG1	-0.332393	-0.15004			11	9	26	30	11	9	8
YGL191W	COX13	-0.330903	-0.638213			2	2	3	2	2	2	1	+
YDR176W	NGG1	-0.330788	-0.0618453			5	5	9	10	5	5	5
YGL174W	BUD13	-0.329985	0.0920018			3	3	3	5	3	3	3
YBR112C	CYC8	-0.328607	0.0118789			9	9	8	3	9	9	7
YNR037C	RSM19	-0.328607	-0.41792			4	4	9	6	4	4	3
YLR096W	KIN2	-0.327917	-0.0750534			8	9	7	11	8	9	8	+
YKL139W	CTK1	-0.326077	-0.268794			3	4	3	3	3	4	2
YKR081C	RPF2	-0.325502	-0.129085			4	5	8	8	4	5	3
YNL119W	NCS2	-0.32458	-0.353888			6	3	8	4	6	3	4
YCL054W	SPB1	-0.323312	-0.223299			19	22	42	42	19	22	16
YKR072C	SIS2	-0.322736	-0.0973411			8	8	19	9	8	8	7
YDR097C	MSH6	-0.321235	-0.191689			7	13	7	10	7	13	6
YNL309W	STB1	-0.32008	-0.247928			5	5	3	4	5	5	5
YKL029C	MAE1	-0.319387	-0.522458		+	9	5	19	11	9	5	5
YGR214W	RPS0A	-0.318577	-0.140648			1	1	5	6	3	3	3
YOL020W	TAT2	-0.317651	0.545614			1	4	2	5	1	4	1	+
YDR372C	VPS74	-0.317188	-0.00360224			2	4	7	8	2	4	2	+
YBL008W	HIR1	-0.316262	-0.382723			6	5	7	7	6	5	3
YKL196C	YKT6	-0.31603	0.0658081			6	7	16	15	6	7	3
YNR051C	BRE5	-0.314871	-0.0313952			13	17	34	33	13	17	12
YML080W	DUS1	-0.314058	-0.134221			8	10	21	24	8	10	6
YOL052C	SPE2	-0.313246	-0.0896337			4	3	10	8	4	3	4
YGR199W	PMT6	-0.312665	-0.179384			1	2	3	3	1	2	1	+
YGR072W	UPF3	-0.311619	-0.137504			7	8	17	18	7	8	7
YMR285C	NGL2	-0.310805	-0.149389			6	6	13	10	6	6	5
YER157W	COG3	-0.309176	0.0767519			4	3	3	2	4	3	4
YOL141W	PPM2	-0.308361	0.17262			2	3	2	5	3	3	2
YDR465C	RMT2	-0.307429	-0.0900404			5	4	6	7	5	4	5
R0040C	REP2	-0.305679	-0.284988			3	3	5	4	3	3	1
YOL010W	RCL1	-0.305212	-0.161823			4	4	7	9	4	4	3
YDL189W	RBS1	-0.304394	-0.147828			2	2	4	3	2	2	1
YNL118C	DCP2	-0.302992	0.101629			18	18	35	27	18	18	15
YDL085C-A	YDL085C-A	-0.300768	-0.307545			2	2	12	13	2	2	2
YMR014W	BUD22	-0.300182	-0.218347			9	7	12	5	9	7	6
YJL005W	CYR1	-0.296546	-0.045443			5	5	9	7	5	5	5
YHR170W	NMD3	-0.295841	0.0359193			3	5	8	10	3	5	3
YKR070W	YKR070W	-0.295605	-0.160275			2	2	2	4	2	2	2
YLR048W	RPS0B	-0.295605	-0.102725			2	2	8	11	4	4	3
YFL049W	SWP82	-0.294782	-0.260507			5	3	8	6	5	3	4
YBR215W	HPC2	-0.29443	-0.0568609			8	11	7	12	8	11	6
YNR016C	ACC1	-0.294312	-0.196481			36	44	142	143	36	44	27
YLR022C	SDO1	-0.291839	-0.0852887			4	5	4	5	4	5	4
YNL167C	SKO1	-0.29125	-0.1149			12	11	15	19	12	11	11
YOR196C	LIP5	-0.288772	-0.248535			3	5	6	6	3	5	2
YLR150W	STM1	-0.2883	-0.0877344			18	18	359	328	18	18	15
YIL127C	RRT14	-0.286999	-0.527871			4	3	4	2	4	3	3
YLL013C	PUF3	-0.286171	-0.300065			10	11	9	14	10	11	8
YER129W	SAK1	-0.28404	-0.610606			3	3	3	2	3	3	2	+
YDR383C	NKP1	-0.283566	-0.214747			2	2	3	3	2	2	2
YOL045W	PSK2	-0.282499	-0.167743			3	4	8	10	3	4	3
YEL061C	CIN8	-0.282262	-1.08066		+	7	4	7	5	7	4	4
YML063W	RPS1B	-0.282143	-0.108491			7	6	38	27	19	18	14
YGR009C	SEC9	-0.281787	0.0993244			3	3	5	6	3	3	2
YDR495C	VPS3	-0.28155	-1.9607		+	4	3	2	2	4	3	4
YPL049C	DIG1	-0.280481	0.0854049			6	5	13	10	6	5	5
YLR323C	CWC24	-0.279174	-0.0946415			4	3	6	4	4	3	4
YJR123W	RPS5	-0.277985	-0.197362			8	8	115	154	8	8	6
YDR333C	YDR333C	-0.27739	-0.104471			8	5	12	8	8	5	7
YHR135C	YCK1	-0.277033	-0.246104			2	3	9	29	3	4	3
YDR286C	YDR286C	-0.275365	0.194163			2	1	3	2	2	1	2
YLR196W	PWP1	-0.273814	-0.0684645			19	18	53	57	19	18	18
YHR043C	DOG2	-0.272859	-0.0240359			7	9	12	15	7	9	5
YEL032W	MCM3	-0.27274	-0.354114			6	4	10	5	6	4	5
YDR192C	NUP42	-0.271187	-0.086512			6	5	16	10	6	5	4
YJL146W	IDS2	-0.270947	0.0880554			2	3	6	7	3	3	3
YLR095C	IOC2	-0.270828	0.11785			4	3	5	3	4	3	4
YKL163W	PIR3	-0.270469	0.230059			1	1	2	3	2	2	2
YFL002C	SPB4	-0.27035	-0.420186			5	6	5	7	5	6	3
YGL147C	RPL9A	-0.27023	-0.113034			2	3	40	34	12	13	9
YER131W	RPS26B	-0.269632	-0.1149			4	2	28	19	4	2	3
YNL207W	RIO2	-0.269512	-0.0240359			3	2	4	4	3	2	2
YIL064W	SEE1	-0.268315	-0.887291			3	1	4	2	3	1	3
YMR165C	PAH1	-0.268315	0.111492			7	6	6	3	7	6	3
YDR310C	SUM1	-0.267835	-0.0298416			18	16	24	25	18	16	15
YGR162W	TIF4631	-0.267716	-0.0600474			23	27	131	126	25	30	21
YCR016W	YCR016W	-0.267236	-0.0809305			11	12	34	27	11	12	7
YLR430W	SEN1	-0.265317	-0.205518			11	12	19	16	11	12	9
YJR140C	HIR3	-0.265197	-0.336283			1	2	2	2	1	2	0
YNL298W	CLA4	-0.263515	-0.179766			6	5	11	7	6	5	6
YPL237W	SUI3	-0.263515	-0.105008			17	17	58	53	17	17	14
YCR077C	PAT1	-0.263275	-0.0483757			4	4	67	10	4	4	4
YGL171W	ROK1	-0.263034	-0.148999			11	7	24	18	11	7	10
YER001W	MNN1	-0.262674	-0.434134			8	5	13	8	8	5	5	+
YAL019W	FUN30	-0.261711	-0.0688771			11	9	17	9	11	9	9
YDR468C	TLG1	-0.26111	0.161282			2	3	8	11	2	3	2	+
YAL034W-A	MTW1	-0.260869	-0.230203			2	4	5	6	2	4	2
YGR276C	RNH70	-0.259785	-0.251083			5	7	12	11	5	7	5
YOL116W	MSN1	-0.2587	-0.235605			2	1	4	2	2	1	2
YDR121W	DPB4	-0.258338	-0.0684645			10	9	20	25	11	10	9
YJL096W	MRPL49	-0.258338	-0.0367495			2	2	2	3	2	2	2
YOR006C	TSR3	-0.258338	0.139268			4	2	6	8	4	2	2
YMR225C	MRPL44	-0.256648	-0.188274			1	2	3	3	1	2	1
YOR207C	RET1	-0.255924	-0.106482			5	5	8	7	6	6	5
YIL115C	NUP159	-0.255803	0.0873961			25	27	51	48	25	27	21
YAL013W	DEP1	-0.254957	0.0662461			5	4	11	5	6	5	6
YHR203C	RPS4B	-0.254473	-0.190046			21	20	215	258	21	20	18
YDL164C	CDC9	-0.253868	-0.170822			5	6	6	7	5	6	2
YHR118C	ORC6	-0.253868	-0.237441			1	2	8	10	1	2	1
YDR175C	RSM24	-0.253626	-0.248535			2	2	5	5	2	2	2
YHR069C	RRP4	-0.253626	-0.122739			3	2	7	4	3	2	3
YJL074C	SMC3	-0.252779	-0.0628125			6	10	9	13	6	10	6
YDR320C	SWA2	-0.252052	-0.0197731			13	10	18	20	13	10	11
YMR288W	HSH155	-0.250234	-0.0422241			5	4	5	6	5	4	5
YOL142W	RRP40	-0.250234	-0.220578			4	4	6	5	4	4	4
YDL112W	TRM3	-0.249991	0.102186			2	2	5	4	2	2	2
YPL228W	CET1	-0.249263	0.090296			8	11	13	20	8	11	8
YNL157W	YNL157W	-0.249142	0.40834			8	9	18	21	8	9	7
YDR365C	ESF1	-0.247685	-0.143393			22	19	69	56	22	19	16
YNR038W	DBP6	-0.247077	-0.581207			2	2	3	4	2	2	2
YDL240W	LRG1	-0.246226	-0.190931			3	4	6	5	3	4	3
YNL151C	RPC31	-0.246226	-0.0735461			4	6	4	12	4	6	2
YPR179C	HDA3	-0.245496	-0.12446			4	3	7	5	4	3	3
YCL024W	KCC4	-0.245374	-0.463204			6	7	5	11	7	7	6	+
YDR088C	SLU7	-0.245374	-0.227987			3	3	7	7	3	3	2
YCR034W	FEN1	-0.245009	-0.0395596			1	1	2	2	1	1	1	+
YBL072C	RPS8A	-0.244765	-0.209141			11	12	227	253	11	12	10
YKL005C	BYE1	-0.244644	-0.346078			3	5	4	5	3	5	2
YDR483W	KRE2	-0.244278	-0.83754		+	7	8	23	24	8	9	8	+
YNL177C	MRPL22	-0.244278	-0.140255			2	2	2	3	2	2	1
YER179W	DMC1	-0.244156	0.166956			1	1	2	2	1	1	1
YIL063C	YRB2	-0.243791	0.13714			9	14	16	32	9	14	8
YMR290C	HAS1	-0.24306	-0.156138			10	9	31	24	10	9	5
YNL075W	IMP4	-0.242206	-0.263756			4	5	7	10	4	5	3
YPL153C	RAD53	-0.242084	-0.0450235			4	4	6	6	4	4	2
YAL043C	PTA1	-0.24123	-0.143263			8	9	24	22	8	9	6
YDL117W	CYK3	-0.24062	-0.120219			4	4	4	4	4	4	3
YDL082W	RPL13A	-0.239642	-0.0886844			1	1	3	5	9	9	7
YFR016C	YFR016C	-0.239642	0.138553			23	26	46	52	23	26	22
YHR021C	RPS27B	-0.239276	-0.166073			5	4	52	48	5	4	4
YJR070C	LIA1	-0.238909	0.0861857			9	10	34	34	9	10	9
YLR108C	YLR108C	-0.237197	-0.0340748			2	1	5	2	2	1	2
YPL243W	SRP68	-0.237197	-0.100439			14	13	30	24	14	13	11
YIR026C	YVH1	-0.236829	-0.0483757			4	5	4	8	4	5	3
YBR059C	AKL1	-0.235237	-0.00647756			11	12	15	13	11	12	9
YLR249W	YEF3	-0.235114	-0.11929			37	38	361	377	45	44	35
YNL306W	MRPS18	-0.234869	-0.325156			5	6	17	18	5	6	3
YIL142W	CCT2	-0.234379	-0.158983			12	12	39	34	12	12	9
YKR100C	SKG1	-0.233765	0.262504			3	5	4	10	3	5	3	+
YBR193C	MED8	-0.23352	-0.322044			3	2	3	3	3	2	2
YHR081W	LRP1	-0.23352	-0.18409			7	10	19	20	7	10	6
YER094C	PUP3	-0.231187	-0.277271			1	1	3	3	1	1	1
YMR145C	NDE1	-0.230941	-0.161178			12	11	21	21	12	11	12	+
YDR064W	RPS13	-0.230572	-0.191436			8	8	50	43	8	8	6
YLR397C	AFG2	-0.230326	-0.0680516			6	6	5	7	6	6	6
YNL066W	SUN4	-0.23008	-0.335826			3	2	8	6	3	2	1
YOR021C	YOR021C	-0.23008	0.144202			9	11	21	20	9	11	9
YDR348C	YDR348C	-0.229957	-0.0947766			5	4	7	8	5	4	4
YIR003W	AIM21	-0.229834	0.151202			17	22	42	42	17	22	16
YGR257C	MTM1	-0.228726	-0.23842			2	2	3	3	2	2	2	+
YKL099C	UTP11	-0.227864	-0.271545			6	3	10	4	6	3	6
YNR003C	RPC34	-0.226509	-0.184471			4	4	6	7	4	4	4
YDR233C	RTN1	-0.226139	-0.00920383			13	14	55	29	13	14	11	+
YDR060W	MAK21	-0.225522	-0.106214			22	23	63	68	22	23	20
YPL263C	KEL3	-0.224905	-0.19774			3	3	2	3	3	3	2
YKL082C	RRP14	-0.22404	-0.241596			13	12	39	31	13	12	11
YMR124W	YMR124W	-0.22367	0.161314			13	10	18	12	13	10	10
YLR441C	RPS1A	-0.222805	-0.146525			8	9	203	188	20	21	18
YHR133C	NSG1	-0.222681	0.364868			1	1	5	2	1	1	1	+
YER122C	GLO3	-0.220949	-0.0561673			23	20	86	76	23	20	21
YDR288W	NSE3	-0.220701	-0.295488			2	2	2	4	2	2	2
YKL204W	EAP1	-0.220578	0.126376			11	11	30	26	11	11	8
YHR122W	YHR122W	-0.219339	-0.124196			3	3	7	8	3	3	3
YML094W	GIM5	-0.219215	-0.0472592			8	8	19	18	8	8	7
YOL139C	CDC33	-0.218719	-0.032383			14	14	56	31	14	14	14
YKL088W	CAB3	-0.218595	0.144106			3	6	3	10	3	6	3
YOL133W	HRT1	-0.217851	0.230685			3	3	5	4	3	3	2
YGR118W	RPS23A	-0.217727	-0.168642			14	13	183	164	14	13	11
YDR394W	RPT3	-0.215989	-0.0518593			2	5	5	11	2	5	2
YBR049C	REB1	-0.215368	0.004378			13	14	32	28	13	14	13
YNR015W	SMM1	-0.215244	-0.194213			6	4	10	4	6	4	6
YMR139W	RIM11	-0.214995	0.373608			2	2	7	5	3	3	3
YJR075W	HOC1	-0.214871	-0.428678			2	3	2	5	2	3	1	+
YGR126W	YGR126W	-0.214622	0.013276			3	3	3	6	3	3	2
YPL016W	SWI1	-0.214498	-0.0639171			8	8	14	15	8	8	6
YER107C	GLE2	-0.214249	0.00639085			4	3	10	8	4	3	3
YDL148C	NOP14	-0.214125	-0.151079			9	10	60	61	9	10	8
YBR048W	RPS11B	-0.213627	-0.183328			11	11	68	60	11	11	11
YBR234C	ARC40	-0.213627	0.0303982			5	5	13	11	5	5	4
YJR017C	ESS1	-0.213254	0.0852059			7	7	28	30	7	7	4
YJR067C	YAE1	-0.21313	-0.127897			4	4	4	5	4	4	4
YAR002W	NUP60	-0.212881	-0.0462815			18	18	35	35	18	18	13
YIL076W	SEC28	-0.212134	-0.205017			6	5	8	10	6	5	6	+
YNL238W	KEX2	-0.211635	0.118868			2	2	3	3	2	2	1	+
YNL240C	NAR1	-0.211635	-0.24062			4	5	5	5	4	5	4
YHL039W	YHL039W	-0.211137	0.176626			2	2	3	2	2	2	1
YOR369C	RPS12	-0.211012	-0.0596322			7	7	95	78	7	7	7
YDR447C	RPS17B	-0.210763	-0.151859			11	10	85	69	11	10	8
YGL012W	ERG4	-0.210763	-0.227495			3	3	3	4	3	3	3	+
YDL045W-A	MRP10	-0.210264	-0.196607			3	3	9	6	3	3	2
YOL060C	MAM3	-0.210139	0.168009			2	5	2	5	2	5	2	+
YOL040C	RPS15	-0.209391	-0.156526			3	3	112	76	3	3	3
YNL096C	RPS7B	-0.209017	-0.135798			11	10	114	95	19	19	15
YMR223W	UBP8	-0.208767	-0.31823			1	2	4	3	1	2	1
YJL128C	PBS2	-0.208143	0.0185565			8	11	16	20	8	11	8
YMR215W	GAS3	-0.207893	-0.394953		+	10	10	24	26	10	10	9
YDL083C	RPS16B	-0.207768	-0.139077			11	11	179	150	11	11	10
YHL015W	RPS20	-0.206768	-0.0628125			14	15	179	131	14	15	13
YBR181C	RPS6B	-0.206518	-0.160662			21	19	365	277	21	19	16
YPR056W	TFB4	-0.206268	-0.308128			1	1	2	5	1	1	0
YCL049C	YCL049C	-0.205017	-0.136585			2	2	10	12	2	2	2
YOR127W	RGA1	-0.204642	-0.100843			7	7	15	12	7	7	7
YER025W	GCD11	-0.20364	-0.0780633			17	16	56	36	17	16	12
YNL313C	YNL313C	-0.203139	-0.15069			10	8	16	16	10	8	10
YMR294W	JNM1	-0.202136	-0.000144262			2	3	5	4	2	3	1
YHR107C	CDC12	-0.201885	-0.0801119			6	10	18	24	6	10	5
YPL266W	DIM1	-0.201885	-0.178747			6	6	13	13	6	6	4
YLR083C	EMP70	-0.201634	-1.14333		+	3	3	4	4	3	3	2	+
YLR244C	MAP1	-0.201508	-0.0812033			10	12	56	50	10	12	7
YPR086W	SUA7	-0.201257	-0.18954			3	7	5	9	3	7	2
YNL062C	GCD10	-0.200379	0.0266459			7	6	14	10	7	6	5
YDR450W	RPS18A	-0.200128	-0.140124			10	10	175	163	10	10	10
YGL023C	PIB2	-0.200128	-0.174662			7	9	10	14	7	9	6
YER082C	UTP7	-0.199876	-0.203765			16	11	31	25	16	11	14
YOR204W	DED1	-0.199876	-0.164143			9	10	27	25	9	10	8
YLR337C	VRP1	-0.1995	-0.109829			13	15	50	48	13	15	12
YDR145W	TAF12	-0.198997	-0.098689			10	13	28	28	10	13	8
YLR330W	CHS5	-0.19862	-0.00317044			12	11	36	42	12	11	11
YLR435W	TSR2	-0.198368	-0.126312			3	3	12	20	3	3	1
YNL255C	GIS2	-0.198243	-0.0406821			4	4	40	28	4	4	1
YGL066W	SGF73	-0.198117	-0.00805655			7	8	5	6	7	8	5
YGR252W	GCN5	-0.197991	0.0139605			4	4	14	11	4	4	4
YHR148W	IMP3	-0.197865	-0.297485			3	2	5	3	3	2	3
YNL113W	RPC19	-0.197865	-0.0600474			6	6	15	11	6	6	5
YFR011C	AIM13	-0.197614	-0.166587			9	12	28	30	9	12	7
YNL044W	YIP3	-0.197488	-0.267236			2	2	4	4	2	2	2	+
YFL034C-A	RPL22B	-0.196985	-0.0568609			3	3	14	12	5	4	4
YJR006W	POL31	-0.195977	0.179335			4	2	4	2	4	2	3
YLR167W	RPS31	-0.195977	-0.0453032			6	6	204	198	10	10	8
YBR029C	CDS1	-0.195474	-0.0489336			4	5	13	9	4	5	4	+
YML059C	NTE1	-0.195348	-0.271904			2	4	3	4	2	4	1	+
YER074W	RPS24A	-0.195096	-0.148739			12	14	112	121	12	14	10
YDL099W	BUG1	-0.19497	0.0597656			8	7	11	8	8	7	8
YAL021C	CCR4	-0.194717	0.348115			1	3	4	7	1	3	1
YPL242C	IQG1	-0.194717	-0.550507			3	2	20	4	3	2	3
YJR112W	NNF1	-0.194339	-0.347666			3	3	6	5	3	3	3
YPL217C	BMS1	-0.194213	-0.192194			13	9	29	16	13	9	11
YLR276C	DBP9	-0.193078	-0.221939			10	12	20	32	10	12	10
YLR057W	YLR057W	-0.192952	-0.430071			6	6	7	12	6	6	4	+
YDR500C	RPL37B	-0.192825	-0.0951818			3	4	96	107	5	6	4
YJR125C	ENT3	-0.192573	-0.168129			9	9	26	24	9	9	8
YER006W	NUG1	-0.18916	-0.129217			24	19	63	47	24	19	18
YGL025C	PGD1	-0.188654	-0.235605			2	2	7	6	2	2	2
YMR272C	SCS7	-0.187894	-0.524465			4	2	9	3	4	2	4	+
YFR031C-A	RPL2A	-0.187641	-0.141433			12	11	331	252	12	11	10
YOR293W	RPS10A	-0.187514	-0.133958			1	1	110	98	7	7	6
YBR122C	MRPL36	-0.187134	-0.102188			4	4	9	8	4	4	4
YDL156W	YDL156W	-0.187134	-0.0982848			3	2	6	5	3	3	3
YOL005C	RPB11	-0.187134	-0.185486			3	5	6	8	3	5	2
YPL126W	NAN1	-0.186881	-0.0905825			6	6	11	12	6	6	5
YLR335W	NUP2	-0.186374	0.012359			25	22	60	54	25	22	21
YKR083C	DAD2	-0.186247	-0.354452			2	2	9	6	2	2	2
YJR094W-A	RPL43B	-0.185867	-0.0467006			4	5	27	28	4	5	4
YGL078C	DBP3	-0.185486	-0.140779			19	16	58	48	21	17	17
YOR153W	PDR5	-0.185232	-0.105008			16	17	41	41	16	17	12	+
YOR001W	RRP6	-0.185105	-0.0889557			7	6	9	9	7	6	6
YIL095W	PRK1	-0.184852	-0.0618453			2	9	2	8	2	9	1
YBR261C	TAE1	-0.184725	-0.107956			5	6	14	14	5	6	3
YPL012W	RRP12	-0.18409	-0.0565835			10	11	23	27	10	11	7
YJR093C	FIP1	-0.183709	0.0969309			5	7	13	22	5	7	4
YBL087C	RPL23A	-0.183455	-0.16092			6	5	83	109	6	5	4
YDL061C	RPS29B	-0.183455	-0.1129			2	2	12	9	2	2	2
YHR065C	RRP3	-0.183201	-0.216982			7	7	14	13	7	7	6
YLR386W	VAC14	-0.183201	0.0356679			4	3	12	4	5	3	4
YJL168C	SET2	-0.182692	-0.129745			9	7	10	9	9	7	7
YIR012W	SQT1	-0.181929	-0.0869196			3	2	5	3	3	2	1
YPR024W	YME1	-0.181929	0.0487106			5	3	12	15	5	3	3	+
YBR155W	CNS1	-0.181675	-0.0832474			11	11	24	18	11	11	9
YKL054C	DEF1	-0.180784	-0.0831112			25	23	114	94	25	23	21
YKL127W	PGM1	-0.178747	-0.0458623			5	8	33	39	5	9	3
YMR147W	YMR147W	-0.178747	0.0416102			2	2	2	5	2	2	2
YMR193W	MRPL24	-0.178364	-0.218595			5	4	11	6	5	4	5
YER111C	SWI4	-0.177854	-0.166587			6	7	13	12	6	8	5
YDR146C	SWI5	-0.177599	-1.52421		+	7	10	7	8	7	10	6
YKL074C	MUD2	-0.177471	-0.10608			3	2	4	4	3	2	2
YJR002W	MPP10	-0.177344	-0.131194			18	16	43	44	18	16	15
YGR145W	ENP2	-0.177089	-0.100574			7	6	14	11	7	6	6
YLR372W	SUR4	-0.177089	0.052087			1	3	7	6	1	3	1	+
YLR143W	YLR143W	-0.175684	0.0568213			2	2	3	3	2	2	2
YBL035C	POL12	-0.175045	-0.0419438			6	3	4	2	6	3	5
YOR367W	SCP1	-0.17479	-0.396817			6	5	7	8	6	5	4
YLR223C	IFH1	-0.174534	1.48823		+	2	2	3	2	2	2	1
YOR361C	PRT1	-0.174406	-0.0972062			20	21	50	45	20	21	15
YHR132W-A	YHR132W-A	-0.173767	0.0537033			4	3	12	3	4	3	2
YGR123C	PPT1	-0.173639	-0.153157			5	6	9	9	5	6	4
YFL007W	BLM10	-0.172488	-0.227495			3	2	3	3	3	2	3
YDR101C	ARX1	-0.172359	-0.0835197			16	16	33	31	16	16	16
YML022W	APT1	-0.172231	-0.00805655			5	6	15	17	5	6	4
YLR061W	RPL22A	-0.171975	-0.0628125			4	4	78	73	6	5	6
YOR096W	RPS7A	-0.171335	-0.139208			7	7	40	38	15	16	12
YGR285C	ZUO1	-0.171079	-0.0816123			19	18	174	174	19	18	14
YDR152W	GIR2	-0.170951	-0.118493			6	6	9	10	6	6	5
YCR087C-A	YCR087C-A	-0.17031	-0.0515809			5	5	17	15	5	5	4
YIL148W	RPL40A	-0.169797	-0.125519			3	3	109	78	7	7	7
YMR153W	NUP53	-0.16954	-0.0354832			7	6	15	13	7	6	7
YNL132W	KRE33	-0.16954	-0.0213376			9	12	23	28	9	12	9
YDL098C	SNU23	-0.169284	-0.161436			2	2	5	4	2	2	2
YGR281W	YOR1	-0.169027	-0.0941009			8	10	12	10	8	10	7	+
YAL035W	FUN12	-0.16877	-0.0583858			32	29	89	87	32	29	29
YLL008W	DRS1	-0.168385	-0.0475384			8	11	16	13	8	11	7
YDR119W	VBA4	-0.168257	-0.102322			5	3	5	2	5	3	4	+
YPR104C	FHL1	-0.168	-0.0817486			6	6	7	7	6	6	5
YLR017W	MEU1	-0.167743	-0.0816123			3	4	3	5	3	4	3
YLR287C-A	RPS30A	-0.167743	-0.130667			4	3	67	37	4	3	1
YDR408C	ADE8	-0.167486	0.00313405			3	5	8	8	3	5	2
YNL050C	YNL050C	-0.167229	0.141541			4	4	3	3	4	4	3
YDR172W	SUP35	-0.166715	-0.0197731			22	20	81	87	22	20	18
YGL111W	NSA1	-0.166458	-0.0963968			12	12	13	13	12	12	8
YLL034C	RIX7	-0.16633	-0.112233			15	11	22	15	15	11	10
YMR142C	RPL13B	-0.166201	-0.0931545			1	1	164	133	9	9	7
YNR019W	ARE2	-0.165815	0.0207648			3	4	10	10	3	4	3	+
YER083C	GET2	-0.164786	-0.162081			6	7	20	20	6	7	5	+
YER036C	ARB1	-0.1644	-0.0506062			16	17	150	72	16	17	15
YLR106C	MDN1	-0.1644	-0.0703893			22	17	36	30	22	17	18	+
YLR406C	RPL31B	-0.164143	-0.125783			1	1	4	4	8	7	7
YGR002C	SWC4	-0.163885	-0.281906			4	5	7	7	4	5	4
YER174C	GRX4	-0.16337	-0.146786			5	6	11	7	5	6	4
YBL097W	BRN1	-0.162726	-0.397146			2	2	2	3	2	2	1
YLR222C	UTP13	-0.162597	-0.182184			8	6	15	10	8	6	6
YIL143C	SSL2	-0.161952	-0.27739			1	1	3	2	1	1	1
YLR026C	SED5	-0.161694	-0.0558898			4	4	8	7	4	4	4	+
YOR112W	CEX1	-0.161694	-0.123004			8	8	19	13	8	8	6
YJR041C	URB2	-0.161565	-0.0635029			3	1	8	5	3	1	2
YOL127W	RPL25	-0.161436	-0.0683269			12	12	144	102	12	12	11
YKL024C	URA6	-0.160662	-0.16877			6	5	9	13	6	5	6
YLR388W	RPS29A	-0.160662	-0.1141			3	4	35	30	3	4	3
YOR311C	DGK1	-0.159887	0.446364			1	1	5	5	1	1	1	+
YGL197W	MDS3	-0.159629	-0.205643			3	2	2	2	3	2	1
YNL069C	RPL16B	-0.159629	-0.0761486			13	13	179	182	19	21	17
YBL027W	RPL19B	-0.1595	-0.103665			12	12	397	257	12	12	11
YGR027C	RPS25A	-0.159371	-0.115433			1	1	54	51	9	10	7
YDR512C	EMI1	-0.158983	-0.164786			2	1	4	2	2	1	2
YLR075W	RPL10	-0.158983	-0.143916			15	15	244	230	15	15	14
YLR029C	RPL15A	-0.158596	-0.102457			8	7	88	65	8	7	8
YER176W	ECM32	-0.158466	-0.108491			6	10	16	9	6	10	6
YLL045C	RPL8B	-0.158337	-0.0718999			7	9	386	369	25	27	23
YNL290W	RFC3	-0.158337	-0.135404			5	4	9	9	5	4	4
YDR083W	RRP8	-0.158078	-0.211261			7	8	11	14	7	8	5
YDR045C	RPC11	-0.157561	-0.0416635			2	1	3	2	2	1	2
YKL053C-A	MDM35	-0.157302	0.155148			3	3	6	8	3	3	3
YLR221C	RSA3	-0.157173	-0.0137838			6	6	13	17	7	7	7
YJR113C	RSM7	-0.156785	-0.255924			7	6	15	12	7	6	4
YKR020W	VPS51	-0.156526	-0.102457			4	3	4	5	4	3	4
YHR216W	IMD2	-0.156267	-0.103531			2	3	5	4	9	10	7
YOL076W	MDM20	-0.15549	-0.494979			3	4	3	5	3	4	3
YGL123W	RPS2	-0.155361	-0.115433			9	9	58	49	9	9	7
YPL143W	RPL33A	-0.155231	-0.0913952			2	1	168	144	7	6	6
YOR234C	RPL33B	-0.154842	-0.0404015			1	1	3	4	6	6	4
YPL116W	HOS3	-0.154842	0.00210787			7	7	15	13	7	7	6
YOR048C	RAT1	-0.154454	-0.139339			9	9	26	16	9	9	8
YML114C	TAF8	-0.154194	-0.231432			2	1	4	2	2	1	1
YKL068W	NUP100	-0.152378	-0.0588014			12	11	22	21	12	11	10
YLR272C	YCS4	-0.152248	-0.13711			2	2	3	3	2	2	1
YDR359C	EAF1	-0.151859	-0.174023			2	1	2	3	2	1	2
YHR010W	RPL27A	-0.151859	-0.0866479			13	14	245	204	13	14	12
YNL153C	GIM3	-0.151599	-0.0672257			6	5	30	21	6	5	4
YDL153C	SAS10	-0.151339	-0.153287			17	18	37	35	17	18	17
YHR128W	FUR1	-0.15095	-0.0531113			3	5	14	12	3	5	2
YPL132W	COX11	-0.15095	0.100036			3	1	5	2	3	1	3	+
YOL004W	SIN3	-0.15069	-0.103397			12	12	32	29	12	12	9
YBL092W	RPL32	-0.15056	-0.0963968			10	9	130	127	10	9	9
YER056C-A	RPL34A	-0.15056	-0.0657102			1	1	125	25	6	6	4
YML062C	MFT1	-0.15004	-0.0694272			10	8	16	15	10	8	6
YNL112W	DBP2	-0.15004	-0.0962619			8	7	25	27	8	7	6
YGR034W	RPL26B	-0.14978	-0.0753272			12	12	177	130	12	12	9
YJL087C	TRL1	-0.14978	-0.0999011			4	4	4	6	4	4	4
YJR064W	CCT5	-0.14978	-0.0384362			21	20	48	50	21	20	14
YKR048C	NAP1	-0.14978	0.00320634			11	9	19	15	11	9	9
YMR227C	TAF7	-0.149389	-0.141433			5	6	6	8	5	6	2
YBR191W	RPL21A	-0.148609	-0.101516			2	2	136	135	10	10	10
YPL239W	YAR1	-0.148479	-0.0137838			8	10	27	29	8	10	7
YBR055C	PRP6	-0.148218	0.109732			4	3	4	4	4	3	3
YDR385W	EFT2	-0.147567	-0.0739573			28	30	368	339	28	30	26
YJL136C	RPS21B	-0.147437	-0.0206267			5	6	45	37	5	6	4
YOR063W	RPL3	-0.147437	-0.0993625			27	25	281	297	27	25	23
YKL056C	TMA19	-0.147046	0.0187318			12	12	80	66	12	12	9
YMR217W	GUA1	-0.147046	-0.0585243			11	11	44	40	11	11	8
YEL042W	GDA1	-0.146655	-0.348119		+	15	14	31	25	15	14	11	+
YMR242C	RPL20A	-0.146134	-0.0953168			8	8	51	51	8	8	5
YPL131W	RPL5	-0.145743	-0.0980152			11	10	169	143	11	10	10
YHR062C	RPP1	-0.145351	-0.107822			5	5	5	7	5	5	4
YDR226W	ADK1	-0.14496	-0.146264			18	20	78	90	19	21	14
YDR472W	TRS31	-0.14483	-0.0847446			3	4	20	14	3	4	2
YHL001W	RPL14B	-0.144438	-0.0494914			2	2	48	38	9	9	9
YNL147W	LSM7	-0.144046	-0.13014			4	4	27	19	4	4	3
YLR008C	PAM18	-0.143524	-0.140386			5	4	9	5	5	4	4	+
YDR055W	PST1	-0.143263	-0.858697		+	9	8	12	14	9	8	9
YJL190C	RPS22A	-0.142871	-0.067914			7	6	24	38	7	6	7
YNL182C	IPI3	-0.142871	-0.0471196			6	6	12	13	6	6	6
YDR012W	RPL4B	-0.14274	-0.0915306			2	2	15	102	16	18	14
YPL030W	TRM44	-0.14274	-0.0384362			6	4	6	3	6	4	6
YHL004W	MRP4	-0.142087	-0.259664			4	4	17	16	4	4	4
YML065W	ORC1	-0.142087	-0.016211			4	5	5	6	4	5	4
YDL202W	MRPL11	-0.141825	-0.192952			3	6	17	16	3	6	1
YPR161C	SGV1	-0.141564	-0.103531			5	7	5	11	5	7	4
YJL111W	CCT7	-0.141171	-0.0843364			15	12	30	29	15	12	11
YMR128W	ECM16	-0.141171	-0.168129			10	11	19	18	10	11	9
YGR274C	TAF1	-0.14104	-0.163241			9	6	12	7	9	6	6
YHL033C	RPL8A	-0.140386	-0.0694272			6	7	39	31	24	25	22
YLR438C-A	LSM3	-0.139993	-0.108223			1	1	3	5	1	1	0
YPL015C	HST2	-0.139862	0.0128247			2	1	3	2	2	1	2
YCR071C	IMG2	-0.139731	-0.216858			4	4	6	7	4	4	4
YDL075W	RPL31A	-0.139731	-0.0769695			1	1	130	112	8	7	7
YGL103W	RPL28	-0.139469	-0.0832474			14	14	125	90	14	14	13
YOL077W-A	ATP19	-0.138946	-0.140386			4	4	10	8	4	4	2	+
YCR072C	RSA4	-0.138421	-0.109294			9	4	17	9	9	4	8
YPR088C	SRP54	-0.137897	-0.174662			9	9	22	21	9	9	7
YFR032C-A	RPL29	-0.137372	-0.0758749			4	3	228	148	4	3	4
YMR021C	MAC1	-0.137241	-0.307195			3	3	3	4	3	3	1
YDR295C	HDA2	-0.136848	0.00528995			8	7	16	12	8	7	6
YDL226C	GCS1	-0.136716	-0.0843364			16	17	55	52	16	17	14
YIL128W	MET18	-0.136454	-0.088413			2	2	3	4	2	2	2
YPL231W	FAS2	-0.136191	-0.044604			73	81	307	331	73	81	58
YGR128C	UTP8	-0.135798	-0.03492			9	9	14	10	9	9	8
YGR235C	YGR235C	-0.135404	-0.29725			3	2	7	4	3	2	3	+
YOR004W	UTP23	-0.135404	-0.144307			3	7	12	16	3	7	2
YEL038W	UTR4	-0.135009	-0.105142			6	6	7	9	6	6	4
YMR308C	PSE1	-0.134089	-0.15095			5	5	6	7	5	5	5
YDR381C-A	YDR381C-A	-0.133958	-0.419215			3	3	5	6	3	3	2
YFR002W	NIC96	-0.133958	0.11313			6	6	6	8	6	6	5	+
YLR432W	IMD3	-0.133695	-0.0758749			5	8	34	58	12	15	10
YLR448W	RPL6B	-0.133695	-0.045443			10	9	143	70	16	19	15
YNL308C	KRI1	-0.133432	-0.00518438			14	15	60	53	14	15	12
YKL113C	RAD27	-0.132379	-0.123401			7	6	14	11	7	6	6
YOR294W	RRS1	-0.132379	-0.109561			6	5	18	9	6	5	5
YOL066C	RIB2	-0.132248	0.164205			3	2	6	5	3	2	3
YKR028W	SAP190	-0.131721	-0.00446544			6	11	11	16	6	11	4
YGL110C	CUE3	-0.131063	-0.0201999			3	6	4	7	3	6	2
YOR046C	DBP5	-0.131063	0.0905264			11	13	16	20	11	13	9
YHR070W	TRM5	-0.130799	-0.0953168			9	8	12	10	9	8	9
YBR236C	ABD1	-0.130667	-0.047678			5	4	9	9	5	4	2
YJL176C	SWI3	-0.130536	-0.113701			9	11	14	11	9	11	6
YPL198W	RPL7B	-0.130404	-0.0532504			1	1	8	8	15	16	10
YMR194W	RPL36A	-0.130272	0.138029			2	2	4	2	8	8	7
YDR212W	TCP1	-0.129745	-0.00647756			10	11	23	25	10	11	8
YKL138C	MRPL31	-0.129745	-0.130667			3	4	9	8	3	4	3
YML071C	COG8	-0.129745	0.00660823			2	3	8	6	2	3	2
YMR116C	ASC1	-0.129745	-0.0485152			15	16	65	95	15	16	12
YNL067W	RPL9B	-0.129613	-0.0739573			3	3	105	102	13	13	10
YHR141C	RPL42B	-0.129085	-0.0867838			8	7	71	59	8	7	7
YIL135C	VHS2	-0.128953	0.138553			4	4	3	7	4	4	2
YEL003W	GIM4	-0.128425	-0.0661236			7	6	19	16	7	6	7
YIL053W	RHR2	-0.128293	-0.0938306			14	14	152	136	22	22	18
YGL076C	RPL7A	-0.128161	-0.0472592			2	2	165	148	16	17	10
YNL178W	RPS3	-0.127765	-0.126444			8	8	12	14	8	8	8
YDL229W	SSB1	-0.127369	-0.0729976			1	1	346	336	28	27	21
YPL145C	KES1	-0.127237	-0.0623981			13	14	35	35	13	14	10
YIL020C	HIS6	-0.126973	-0.0427844			1	3	2	4	1	3	1
YHR085W	IPI1	-0.126841	0.205763			1	2	2	2	1	2	1
YKL006C-A	SFT1	-0.126841	0.349456			1	1	4	3	1	1	1	+
YHR064C	SSZ1	-0.126576	-0.0464212			27	25	159	118	27	25	23
YML073C	RPL6A	-0.126576	-0.065848			9	10	49	113	15	20	12
YPL249C-A	RPL36B	-0.126576	-0.0798389			3	3	183	128	9	9	7
YNL102W	POL1	-0.126444	0.457217			9	8	4	2	9	8	7
YAL024C	LTE1	-0.126312	0.0019634			8	7	8	4	8	7	8
YDL002C	NHP10	-0.12618	0.0259553			2	5	3	7	2	5	2
YPR105C	COG4	-0.125651	-0.0210533			3	5	3	5	3	5	2
YGR076C	MRPL25	-0.125519	-0.212881			7	7	12	11	7	7	7
YPR133C	SPN1	-0.125387	0.010861			14	13	31	32	14	13	12
YAL003W	EFB1	-0.125122	-0.0531113			22	21	158	209	22	21	17
YMR216C	SKY1	-0.125122	0.0364667			5	6	10	7	5	6	5
YDL065C	PEX19	-0.12499	0.0172272			12	14	23	35	12	14	10
YJR063W	RPA12	-0.12499	0.014383			3	3	17	16	3	3	2
YLR192C	HCR1	-0.12499	-0.0277203			13	12	105	102	13	12	10
YJL008C	CCT8	-0.124725	-0.049352			11	11	25	27	11	11	9
YOR171C	LCB4	-0.123534	0.0352983			14	13	20	18	14	13	10
YPR118W	MRI1	-0.123401	-0.0418037			10	10	19	27	10	10	7
YDL225W	SHS1	-0.123004	-0.105142			10	11	23	18	10	11	10
YJL179W	PFD1	-0.122871	-0.0963968			5	5	11	8	5	5	5
YPL079W	RPL21B	-0.122871	-0.145743			1	1	12	11	9	9	9
YBR233W-A	DAD3	-0.122739	-0.18612			3	2	9	5	3	2	2
YGR097W	ASK10	-0.122076	-0.0539454			13	13	12	12	13	13	10
YLR390W	ECM19	-0.121811	-0.22848			2	2	8	5	2	2	2	+
YOR074C	CDC21	-0.121811	-0.0654344			4	5	11	8	4	5	4
YDL113C	ATG20	-0.121546	0.421786			3	4	4	6	3	4	3
YDR120C	TRM1	-0.121148	0.0236217			10	9	22	18	10	9	8
YNR046W	TRM112	-0.121015	-0.00302648			3	3	11	9	3	3	3
YGR229C	SMI1	-0.120883	0.128503			11	15	17	23	11	15	10
YJL019W	MPS3	-0.12075	-0.0326651			2	3	4	5	2	3	2
YPR143W	RRP15	-0.119688	-0.0959919			16	12	35	28	16	12	13
YER165W	PAB1	-0.119555	-0.0380147			31	31	187	154	31	31	28
YGL211W	NCS6	-0.119157	-0.111566			1	2	4	3	1	2	1
YKL172W	EBP2	-0.118493	-0.108892			19	21	107	102	19	21	17
YDL140C	RPO21	-0.117961	-0.224905			15	16	34	31	16	17	15
YDR081C	PDC2	-0.117429	0.0373547			4	3	4	2	4	3	3
YHL011C	PRS3	-0.117429	-0.104471			5	5	15	13	6	6	6
YIL133C	RPL16A	-0.116897	-0.0669502			9	9	56	55	15	17	15
YKL006W	RPL14A	-0.116498	-0.0832474			2	2	13	10	9	9	9
YLR199C	PBA1	-0.116498	-0.10165			5	6	7	8	5	6	5
YDR299W	BFR2	-0.115699	-0.0354832			17	20	31	31	17	20	13
YLR418C	CDC73	-0.115166	-0.0306892			8	10	39	41	8	10	8
YDR028C	REG1	-0.114767	0.0259113			18	23	33	34	18	23	14
YJL039C	NUP192	-0.114634	-0.104337			5	3	7	4	5	3	5	+
YOL097C	WRS1	-0.1145	-0.0255958			18	19	57	53	18	19	12
YER151C	UBP3	-0.113967	-0.0496308			16	18	41	46	16	18	14
YLL040C	VPS13	-0.113834	0.0609089			7	10	7	11	7	10	7	+
YBR121C	GRS1	-0.113701	-0.0313952			24	29	131	153	24	29	18
YDR418W	RPL12B	-0.113567	-0.0703893			10	12	183	198	10	12	9
YMR146C	TIF34	-0.113434	-0.0422241			13	13	40	40	13	13	10
YHR020W	YHR020W	-0.113034	-0.0464212			23	27	103	91	23	27	15
YKL182W	FAS1	-0.1129	-0.0291348			47	53	172	169	47	53	39
YLR060W	FRS1	-0.1129	-0.0221902			20	16	60	50	20	16	18
YGR208W	SER2	-0.112633	0.117756			9	9	20	20	9	9	8
YJL177W	RPL17B	-0.112633	-0.0606008			10	11	132	130	10	11	8
YLR455W	YLR455W	-0.112367	-0.00331439			6	7	9	11	6	7	4
YGR271C-A	EFG1	-0.112233	-0.0545012			9	10	26	19	9	10	7
YFR001W	LOC1	-0.111566	-0.110497			9	6	39	20	9	6	6
YAL047C	SPC72	-0.111165	-0.33514			3	3	2	2	4	4	4
YFL022C	FRS2	-0.109962	-0.0745054			23	22	71	73	24	23	20
YNL286W	CUS2	-0.109962	-0.619366			3	3	9	7	3	3	3
YLR347C	KAP95	-0.109561	-0.114367			4	6	5	8	4	6	3
YDR397C	NCB2	-0.10916	-0.142348			4	2	7	7	4	2	3
YLR325C	RPL38	-0.108892	-0.0464212			6	7	89	72	6	7	6
YLR185W	RPL37A	-0.108759	-0.0519985			4	4	34	28	6	6	4
YFL045C	SEC53	-0.108223	0.0780306			10	10	90	72	10	10	5
YNL284C	MRPL10	-0.108223	-0.262433			9	9	17	16	9	9	5
YDL060W	TSR1	-0.107822	-0.161178			10	10	29	23	10	10	8
YGL049C	TIF4632	-0.107554	-0.0592168			28	24	78	50	30	27	24
YHR082C	KSP1	-0.10742	-0.102591			3	4	2	3	3	4	2
YFR045W	YFR045W	-0.105812	0.382288			2	2	3	2	2	2	2	+
YBL055C	YBL055C	-0.105544	-0.0692897			5	6	9	10	5	6	5
YML106W	URA5	-0.105544	-0.0247452			7	5	18	11	8	5	4
YGL031C	RPL24A	-0.10541	-0.0657102			3	3	86	103	13	13	11
YPR182W	SMX3	-0.104605	-0.175045			1	2	5	4	1	2	1
YLR293C	GSP1	-0.103934	-0.0206267			1	1	7	8	8	8	7
YGR103W	NOP7	-0.103397	-0.0776532			12	16	31	50	12	16	11
YPL259C	APM1	-0.103263	-0.101516			3	3	13	11	3	3	2	+
YNL307C	MCK1	-0.103128	-0.0735461			4	3	11	9	5	4	4
YLR401C	DUS3	-0.102725	0.0749728			9	9	21	16	9	9	8
YNL209W	SSB2	-0.102591	-0.0806577			1	1	23	22	28	27	21
YML010W	SPT5	-0.102188	-0.209765			16	15	26	25	16	15	16
YNL301C	RPL18B	-0.102188	-0.0426443			5	6	52	71	6	7	4
YCL050C	APA1	-0.101919	0.127415			14	15	52	41	14	15	11
YCR035C	RRP43	-0.101516	-0.0380147			2	1	3	2	2	1	2
YGR085C	RPL11B	-0.101516	-0.0668125			10	12	102	106	10	12	9
YOL022C	TSR4	-0.101381	-0.0384362			12	13	29	23	12	13	10
YOR167C	RPS28A	-0.101247	-0.231924			3	3	4	2	3	3	2
YPR010C	RPA135	-0.100709	-0.0614306			9	8	26	22	10	9	9
YGR220C	MRPL9	-0.10017	-0.115832			4	3	4	6	4	3	2
YNL230C	ELA1	-0.10017	-0.0935602			3	2	3	2	3	2	2
YGL035C	MIG1	-0.0993625	-0.28558			4	3	10	8	4	3	4
YJL076W	NET1	-0.0993625	0.0581275			24	24	42	43	24	24	21
YOR116C	RPO31	-0.0993625	-0.146655			6	6	16	9	6	6	5
YPL037C	EGD1	-0.0993625	-0.0203422			10	9	91	82	11	9	8
YGL195W	GCN1	-0.0992279	-0.0140696			14	13	19	15	14	13	12	+
YOL144W	NOP8	-0.0992279	-0.0875986			11	12	20	20	11	12	8
YKL155C	RSM22	-0.0990932	-0.176067			7	9	10	12	7	9	6
YEL001C	IRC22	-0.098689	0.00131345			2	1	6	4	2	1	1	+
YGL005C	COG7	-0.098689	-0.0982848			4	4	11	9	4	4	3
YBR092C	PHO3	-0.0985543	-0.158337			4	3	15	13	4	3	3
YJR057W	CDC8	-0.0985543	0.0181035			3	4	5	6	3	4	2
YDR490C	PKH1	-0.0980152	-0.378623			2	3	3	5	2	3	2
YFL024C	EPL1	-0.0980152	-0.365469			3	4	7	9	3	4	3
YGL030W	RPL30	-0.097476	-0.0291348			5	6	15	18	5	6	5
YDL143W	CCT4	-0.0970714	-0.0150693			7	8	16	13	7	8	6
YKL041W	VPS24	-0.0966667	0.287977			6	7	9	15	6	7	4
YMR229C	RRP5	-0.0965317	-0.0556122			36	41	76	80	36	42	33
YDL150W	RPC53	-0.0961269	-0.0536674			10	7	15	15	10	7	8
YOR197W	MCA1	-0.0957219	-0.115566			3	4	8	10	3	4	3
YDR395W	SXM1	-0.0955869	-0.0545012			5	5	11	13	5	5	3	+
YBR200W	BEM1	-0.0954519	-0.143655			11	7	16	8	11	7	8
YMR240C	CUS1	-0.0954519	-0.100709			5	4	7	8	5	4	4
YPL117C	IDI1	-0.0953168	0.160202			9	10	16	39	9	10	7
YBR031W	RPL4A	-0.0951818	-0.134615			2	2	211	19	16	18	12
YNL244C	SUI1	-0.0951818	-0.0127832			6	6	27	29	6	6	5
YJL082W	IML2	-0.0950467	-0.340847			3	3	3	3	3	3	3	+
YGL233W	SEC15	-0.0949116	-0.219215			2	1	6	3	2	1	2
YCR090C	YCR090C	-0.0943712	-0.0450235			3	1	4	2	3	1	2
YPR137W	RRP9	-0.0938306	0.00969858			11	11	27	27	11	12	9
YBR160W	CDC28	-0.0935602	-0.0210533			5	4	8	8	5	4	5
YLR340W	RPP0	-0.0931545	-0.0375931			7	7	94	83	7	7	6
YDR165W	TRM82	-0.0930192	-0.0179219			8	7	15	13	8	7	7
YBL039C	URA7	-0.0924781	0.0944951			14	12	38	35	16	14	15
YDR200C	VPS64	-0.0923428	-0.139469			2	2	3	2	2	2	2	+
YEL055C	POL5	-0.0923428	-0.064331			5	5	8	7	5	5	5
YCR003W	MRPL32	-0.0922074	-0.0275787			3	2	3	3	3	2	3
YBR143C	SUP45	-0.0920721	-0.0201999			24	23	56	60	24	23	20
YMR286W	MRPL33	-0.0920721	-0.118626			4	3	9	7	4	3	4
YPL101W	ELP4	-0.0918014	0.01552			4	3	6	5	4	3	3
YGL210W	YPT32	-0.0915306	0.00388608			4	4	10	6	5	5	3
YLR410W	VIP1	-0.0915306	0.0443599			17	16	26	24	17	16	15
YML056C	IMD4	-0.0913952	-0.0551957			10	9	45	19	13	12	11
YJR014W	TMA22	-0.0909889	-0.0298416			10	11	53	46	10	11	10
YGR061C	ADE6	-0.090447	-0.0380147			23	25	75	70	23	25	22
YJR068W	RFC2	-0.090447	-0.0401209			3	4	8	11	3	4	3
YJL014W	CCT3	-0.0897693	-0.0941009			15	15	42	37	15	15	11
YBL032W	HEK2	-0.0894981	-0.0714881			7	7	12	24	7	7	5
YDL125C	HNT1	-0.0892269	0.00961144			6	6	20	18	6	6	4
YDL087C	LUC7	-0.0885487	0.0143538			2	3	2	3	2	3	2
YPL009C	YPL009C	-0.0880059	-0.0321008			13	11	22	19	13	11	12
YCL012C	YCL012C	-0.0878701	-0.0569996			2	3	2	3	2	3	1
YMR235C	RNA1	-0.0875986	-0.0291348			9	10	24	25	9	10	7
YGL028C	SCW11	-0.087327	-0.457332			2	3	4	6	2	3	2
YLR086W	SMC4	-0.087327	-0.124593			6	10	6	11	6	10	5
YPR033C	HTS1	-0.0871912	-0.0209111			13	14	31	41	14	15	13
YCL031C	RRP7	-0.0866479	-0.109829			7	8	14	17	7	8	4
YMR260C	TIF11	-0.086512	-0.0124972			7	6	23	13	7	6	7
YDL040C	NAT1	-0.0863762	-0.0790196			19	17	56	64	19	17	18
YDL136W	RPL35B	-0.0859685	-0.0972062			14	17	86	96	14	17	10
YOL051W	GAL11	-0.0858325	-0.168257			14	12	16	12	14	12	13
YPR129W	SCD6	-0.0852887	-0.118493			11	8	48	45	11	8	9
YJL073W	JEM1	-0.0851527	-0.190425			2	5	3	14	3	6	3	+
YKR006C	MRPL13	-0.0851527	-0.151469			11	9	26	22	11	9	10
YEL002C	WBP1	-0.0848807	-0.173895			5	6	8	7	5	6	5	+
YDR412W	RRP17	-0.0835197	-0.0709388			10	9	30	23	10	9	8
YDR007W	TRP1	-0.0828388	0.308573			2	3	6	5	3	4	2
YMR079W	SEC14	-0.0827026	-0.0229004			11	9	20	24	11	9	9
YKR092C	SRP40	-0.0825664	-0.00791308			7	8	18	23	7	8	4
YDR115W	YDR115W	-0.0824301	-0.27274			3	3	13	11	3	3	2
YBR246W	RRT2	-0.0822938	0.00236796			2	1	2	3	2	1	1
YBR087W	RFC5	-0.081885	-0.165687			3	3	4	5	3	3	3
YER171W	RAD3	-0.0813396	-0.1995			3	4	6	6	3	4	2
YDR477W	SNF1	-0.0810669	-0.0287106			4	5	8	4	4	5	4
YOL090W	MSH2	-0.0802483	-0.202261			4	5	6	5	4	5	3
YOR052C	YOR052C	-0.0798389	-0.600841		+	4	4	11	12	4	4	3
YMR276W	DSK2	-0.0797024	-0.315914			6	6	27	25	6	6	5
YDL111C	RRP42	-0.0795659	-0.207768			2	2	17	9	2	2	1
YGL246C	RAI1	-0.0795659	0.0407046			5	4	8	7	5	4	4
YDL205C	HEM3	-0.078883	-0.0272956			5	5	14	11	5	5	3
YLR052W	IES3	-0.0787464	-0.028852			4	4	8	11	4	4	4
YPR062W	FCY1	-0.0786098	-0.00532812			6	8	19	22	6	8	6
YDR324C	UTP4	-0.0780633	-0.033793			5	5	8	6	5	5	5
YJL050W	MTR4	-0.0780633	-0.0160684			11	15	27	26	11	15	10
YKR056W	TRM2	-0.0777899	-0.0745054			9	7	10	9	9	7	9
YGR211W	ZPR1	-0.0776532	-0.00230647			14	15	42	34	14	15	10
YLR439W	MRPL4	-0.0776532	-0.00920383			2	3	2	4	2	3	1
YMR012W	CLU1	-0.0773797	-0.0278618			33	30	128	104	33	30	25
YAL007C	ERP2	-0.0768327	-0.052555			4	4	10	10	5	5	3	+
YPR110C	RPC40	-0.0765591	-0.0204844			11	10	52	35	11	10	10
YNL251C	NRD1	-0.0762854	-0.217851			6	8	12	14	6	8	5
YJL148W	RPA34	-0.0761486	-0.0230424			14	14	38	37	14	14	10
YLL027W	ISA1	-0.0758749	-0.0781999			3	2	4	5	3	2	2
YGR148C	RPL24B	-0.0756011	-0.0803848			2	2	18	13	12	12	11
YPL029W	SUV3	-0.0756011	0.195798			2	1	4	2	3	2	3
YJR032W	CPR7	-0.0754642	-0.0172093			5	5	8	9	5	5	5
YJR133W	XPT1	-0.0751903	-0.0450235			2	2	4	3	2	2	2
YDL130W	RPP1B	-0.0750534	-0.030548			3	3	50	50	3	3	3
YMR214W	SCJ1	-0.0749164	-0.0680516			3	3	7	4	4	4	2	+
YOR217W	RFC1	-0.0747794	-0.113967			9	11	20	20	9	11	7
YEL071W	DLD3	-0.0746424	0.00238241			14	15	63	69	15	16	12
YPR072W	NOT5	-0.0746424	0.120467			9	11	36	19	9	11	8
YLR033W	RSC58	-0.0742314	0.0323592			6	6	12	11	6	6	4
YDR211W	GCD6	-0.0740944	-0.0193461			6	6	11	4	6	6	6
YOL135C	MED7	-0.0738202	-0.0447438			4	3	10	8	4	3	4
YDL031W	DBP10	-0.0736832	0.00408862			22	17	53	34	22	17	18
YDR208W	MSS4	-0.073409	-0.179638			3	2	4	3	3	2	2
YLR129W	DIP2	-0.0732718	-0.0681893			6	8	5	7	6	8	5
YGR078C	PAC10	-0.0731347	-0.0146409			5	6	18	20	5	6	4
YJL125C	GCD14	-0.0728604	-0.0901759			6	6	14	12	6	6	6
YNL292W	PUS4	-0.072586	0.000707094			6	9	17	12	6	9	6
YJL069C	UTP18	-0.0723116	-0.0614306			7	8	22	18	7	8	6
YIL096C	YIL096C	-0.0720372	-0.0742314			3	2	4	2	3	2	3
YML025C	YML6	-0.0717627	-0.0935602			3	5	6	7	3	5	3
YDR002W	YRB1	-0.0710762	0.0241791			6	9	46	63	6	9	5
YGR270W	YTA7	-0.0709388	0.00332202			9	11	20	20	9	11	6
YLR387C	REH1	-0.0709388	-0.0102069			7	7	14	10	7	7	5
YNL247W	YNL247W	-0.0708015	0.0303835			27	31	85	89	27	31	20
YBR130C	SHE3	-0.0706641	-0.0339339			7	15	18	24	7	15	5
YDR493W	AIM8	-0.0703893	0.103193			1	1	11	7	1	1	1
YJL010C	NOP9	-0.0701145	-0.0988238			3	6	6	9	3	6	3
YLR197W	NOP56	-0.0701145	-0.0473988			19	17	131	75	20	18	17
YLR384C	IKI3	-0.0692897	0.0291611			3	4	3	4	3	4	3
YEL034W	HYP2	-0.0691522	0.00379929			7	6	154	91	9	8	7
YOR290C	SNF2	-0.0691522	-0.252779			4	2	7	6	4	2	3
YOR272W	YTM1	-0.0690147	-0.0856966			10	7	29	28	10	7	8
YHR046C	INM1	-0.0683269	-0.188528			5	6	14	12	5	6	5
YLR045C	STU2	-0.0681893	-0.244156			3	9	4	12	3	9	2
YNL010W	YNL010W	-0.0680516	-0.0710762			19	21	96	74	19	21	17
YGR094W	VAS1	-0.067914	-0.0024505			37	36	137	130	37	36	32
YMR075W	RCO1	-0.0676387	-0.0499095			11	9	11	13	11	9	8
YOL071W	EMI5	-0.0673634	-0.0848807			2	4	4	8	2	4	2
YER110C	KAP123	-0.0669502	-0.0524159			18	18	65	59	19	19	16	+
YIL091C	YIL091C	-0.0666748	-0.0480967			8	9	14	12	8	9	7
YKR079C	TRZ1	-0.0666748	-0.293959			2	2	3	2	2	2	2
YGR157W	CHO2	-0.0663992	-0.168			7	5	11	7	7	5	6	+
YDR201W	SPC19	-0.0661236	0.0637861			3	2	7	3	3	2	3
YGR090W	UTP22	-0.0659858	-0.0467006			12	13	22	18	12	13	9
YMR131C	RRB1	-0.065848	-0.000576963			12	12	29	28	12	12	9
YBR025C	OLA1	-0.0657102	-0.0213376			13	13	41	43	13	13	11
YKL122C	SRP21	-0.0657102	-0.0237521			2	2	5	5	2	2	2
YOR007C	SGT2	-0.0648829	-0.0881416			20	18	116	97	20	18	18
YPL064C	CWC27	-0.0648829	0.293518			2	2	2	5	2	2	2
YDL161W	ENT1	-0.0647449	0.0202527			4	5	10	9	4	5	2
YLR412W	BER1	-0.0647449	0.00977121			3	3	6	6	3	3	1
YBR118W	TEF2	-0.064469	-0.0270125			25	25	305	306	25	25	22
YKR010C	TOF2	-0.064469	0.15645			4	6	3	6	4	6	3
YBL079W	NUP170	-0.064331	0.0617217			2	2	3	3	2	2	1
YJR089W	BIR1	-0.064331	-0.324695			5	7	3	3	5	7	4
YNL005C	MRP7	-0.064331	-0.162339			5	6	9	11	5	6	4
YDR245W	MNN10	-0.063641	-0.0270125			2	3	8	10	2	3	0	+
YOR168W	GLN4	-0.063641	-0.00848689			31	28	108	83	31	28	25
YGR173W	RBG2	-0.0622599	-0.0655723			9	6	21	13	9	6	6
YLR287C	YLR287C	-0.0621217	-0.049352			7	6	18	14	7	6	7
YGR005C	TFG2	-0.0617071	-0.0496308			9	7	13	11	9	7	8
YOL039W	RPP2A	-0.0617071	-0.0344975			7	8	89	93	7	8	5
YFL008W	SMC1	-0.0606008	-0.0630887			12	11	19	13	12	11	11
YPR041W	TIF5	-0.0601858	-0.0236102			21	21	60	65	21	21	16
YDR161W	YDR161W	-0.0600474	-0.0833836			5	5	11	15	6	6	5
YLR243W	YLR243W	-0.0600474	-0.224164			2	1	3	2	2	1	2
YGL039W	YGL039W	-0.059909	0.0455654			4	3	8	8	5	5	4
YNL041C	COG6	-0.0594937	-0.00417776			6	5	12	9	6	5	6
YBR151W	APD1	-0.0593553	-0.0780633			8	9	21	17	8	9	6
YMR061W	RNA14	-0.0593553	-0.0244615			5	4	8	9	5	4	4
YNL154C	YCK2	-0.0589399	-0.128293			3	3	34	7	4	4	4
YDL005C	MED2	-0.0588014	-0.152638			5	4	7	5	5	4	3
YEL046C	GLY1	-0.0588014	-0.170694			10	10	59	52	10	10	7
YGR056W	RSC1	-0.0588014	-0.0146409			4	3	5	3	4	3	4
YNL272C	SEC2	-0.0582472	0.0246193			6	8	7	8	6	8	5
YER164W	CHD1	-0.0576929	-0.155361			14	15	17	16	14	15	11
YMR311C	GLC8	-0.0575542	0.421709			12	10	26	32	12	11	11
YDR381W	YRA1	-0.0574156	-0.0129262			9	8	55	30	9	8	6
YER155C	BEM2	-0.0574156	-0.100709			8	12	10	15	8	12	6
YDR346C	SVF1	-0.057277	0.00581132			7	6	30	24	7	6	6
YMR129W	POM152	-0.0564448	-0.125254			11	11	15	17	12	11	10	+
YGR275W	RTT102	-0.0563061	-0.0650208			10	8	47	42	10	8	7
YBR142W	MAK5	-0.0560285	-0.0732718			16	14	28	22	16	14	13
YOR341W	RPA190	-0.0558898	-0.0274372			38	40	143	122	38	40	32
YAL046C	AIM1	-0.0554733	-0.0565835			2	1	3	3	2	1	2
YEL007W	YEL007W	-0.0554733	-0.346985			6	6	6	6	6	6	6
YGL187C	COX4	-0.0549179	0.514161		+	2	5	9	11	2	5	2
YNR011C	PRP2	-0.0546401	0.269512			4	2	4	2	4	2	3
YMR093W	UTP15	-0.0545012	-0.0701145			4	4	5	5	4	4	4
YLR063W	YLR063W	-0.0543623	-0.137504			4	3	5	3	4	3	4
YFR040W	SAP155	-0.0536674	-0.0551957			4	3	4	3	4	3	4
YDR068W	DOS2	-0.0533894	0.0279103			10	7	21	15	10	8	8
YNL061W	NOP2	-0.0526941	-0.0406821			22	23	93	67	22	23	19
YDR332W	IRC3	-0.0524159	0.232599			2	2	2	2	2	2	1
YLR314C	CDC3	-0.0524159	-0.0309716			20	17	36	33	20	17	15
YKL081W	TEF4	-0.0522768	0.0188049			14	15	96	92	15	17	12
YMR246W	FAA4	-0.0519985	-0.116764			8	9	22	22	11	11	9	+
YAL042W	ERV46	-0.0515809	-0.0867838			3	3	5	8	3	3	2	+
YGR010W	NMA2	-0.0515809	0.0888683			2	1	6	3	2	2	2
YMR130W	YMR130W	-0.0515809	-0.0094905			1	2	2	3	1	2	1
YDL103C	QRI1	-0.0503276	-0.015783			20	20	43	45	20	20	16
YER043C	SAH1	-0.0501882	0.00634737			21	20	155	132	21	20	18
YDR300C	PRO1	-0.0500489	-0.0497702			8	11	24	19	8	11	7
YKL170W	MRPL38	-0.0500489	-0.126841			6	5	14	11	6	5	6
YGL061C	DUO1	-0.0499095	-0.0356239			3	2	4	3	3	2	2
YGR089W	NNF2	-0.0499095	-0.0803848			2	3	4	4	2	3	2	+
YPR190C	RPC82	-0.0496308	0.0954966			3	5	6	9	3	5	1
YBR106W	PHO88	-0.049352	-0.108759			10	11	52	47	10	11	9	+
YPL135W	ISU1	-0.049352	-0.237074			2	4	3	4	2	4	1
YDL175C	AIR2	-0.0489336	-0.105276			3	3	2	3	3	3	2
YER062C	HOR2	-0.0485152	-0.0282862			7	7	29	32	15	15	13
YNL252C	MRPL17	-0.0479571	-0.0798389			3	6	10	10	3	6	2
YER068W	MOT2	-0.047678	-0.0565835			9	6	13	13	9	6	9
YOR069W	VPS5	-0.0472592	0.244942			8	8	16	16	8	8	4
YNL129W	NRK1	-0.0469799	-0.282973			2	2	2	2	2	2	2
YOL115W	PAP2	-0.0469799	-0.0859685			4	6	7	10	4	6	4
YMR049C	ERB1	-0.0467006	-0.0143553			11	12	18	22	11	12	8
YOR310C	NOP58	-0.0462815	-0.0272956			18	19	86	87	19	20	15
YKL059C	MPE1	-0.0457225	-0.139077			3	5	6	7	3	5	2
YGR048W	UFD1	-0.0453032	0.076615			5	4	10	8	5	4	5
YBR154C	RPB5	-0.0450235	-0.0472592			4	2	10	8	4	2	3
YHR111W	UBA4	-0.0450235	0.0323739			2	3	3	5	2	3	1
YLR316C	TAD3	-0.0447438	-0.160404			3	3	4	2	3	3	2
YDL201W	TRM8	-0.0444641	-0.0692897			7	5	13	11	7	5	6
YDR298C	ATP5	-0.0440443	-0.25411			11	12	49	39	11	12	11
YDR087C	RRP1	-0.0437644	-0.0444641			5	5	12	14	5	5	4
YLR186W	EMG1	-0.0434845	-0.0179219			7	8	34	24	7	8	6
YHR137W	ARO9	-0.0432045	-0.0462815			4	8	7	17	4	8	4
YLR051C	FCF2	-0.0430645	-0.260748			4	5	8	5	4	5	4
YLR195C	NMT1	-0.0425043	0.0136692			8	8	13	12	8	8	3
YMR228W	MTF1	-0.042084	-0.0229004			3	3	4	3	3	3	3
YLR175W	CBF5	-0.0418037	0.0325215			13	13	27	21	13	13	13
YAL039C	CYC3	-0.0416635	0.0609691			2	2	3	2	2	2	2
YDR322W	MRPL35	-0.0413832	-0.0886844			4	5	8	9	4	5	4
YGR187C	HGH1	-0.0413832	-0.00259452			2	3	4	8	2	3	0
YCL059C	KRR1	-0.0411028	-0.0720372			12	10	32	25	12	10	9
YGR166W	KRE11	-0.0408223	-0.263876			2	2	3	3	2	2	2
YGR238C	KEL2	-0.0405418	-0.0024505			5	2	7	3	5	2	4
YJR007W	SUI2	-0.0402612	0.0662914			13	16	54	60	13	16	11
YOR210W	RPB10	-0.0402612	0.00206453			3	3	13	13	3	3	3
YDR188W	CCT6	-0.0401209	-0.0132121			9	10	29	24	10	11	9
YBL023C	MCM2	-0.0398403	-0.0973411			4	3	3	3	4	3	4
YBL069W	AST1	-0.0396999	0.0426054			3	3	6	5	3	3	2
YOR336W	KRE5	-0.0394192	-0.0654344			7	9	9	15	7	9	5	+
YHL025W	SNF6	-0.038998	-0.0959919			3	3	3	5	3	3	2
YOR243C	PUS7	-0.038998	-0.000576963			16	17	44	41	16	17	14
YDR499W	LCD1	-0.0384362	-0.126048			2	3	3	3	2	3	2
YBL037W	APL3	-0.0380147	-0.10165			6	2	7	3	6	2	6
YDR091C	RLI1	-0.0380147	0.0330528			13	10	33	32	13	10	11
YFR019W	FAB1	-0.0377336	0.234346			5	6	2	2	5	6	4
YLL022C	HIF1	-0.0377336	-0.0350608			3	5	9	12	3	5	1
YPL106C	SSE1	-0.0368901	-0.0100637			34	36	251	236	38	40	27
YDL058W	USO1	-0.0366088	0.0160159			34	36	59	62	34	36	27	+
YNL189W	SRP1	-0.0366088	-0.015783			5	5	17	14	5	5	4
YGL050W	TYW3	-0.0361868	-0.0271541			2	3	3	4	2	3	1
YGR234W	YHB1	-0.0360461	0.0138731			17	18	107	100	17	18	11
YLR117C	CLF1	-0.0354832	-0.260628			1	1	4	2	1	1	1
YOR206W	NOC2	-0.0353424	-0.0315364			21	19	54	45	21	19	19
YGR054W	YGR054W	-0.03492	-0.044604			18	20	65	69	18	20	12
YML105C	SEC65	-0.03492	-0.0710762			7	9	18	17	7	9	7
YDL095W	PMT1	-0.0346383	-0.0394192			5	5	22	20	5	5	4	+
YNL281W	HCH1	-0.0336521	0.151827			5	6	24	20	5	6	4
YDR449C	UTP6	-0.0325241	-0.0451634			3	3	7	3	3	3	3
YLR115W	CFT2	-0.0325241	-0.261711			4	1	6	2	4	1	4
YBR079C	RPG1	-0.0318186	-0.059909			34	34	124	126	34	34	30
YGL238W	CSE1	-0.0316775	-0.0229004			5	6	11	12	5	6	3
YER127W	LCP5	-0.0315364	-0.0606008			5	4	6	7	5	4	4
YPL160W	CDC60	-0.031254	-0.0167815			33	34	163	148	35	36	31
YGL038C	OCH1	-0.0311128	-0.245617			2	4	2	5	2	4	1	+
YLR018C	POM34	-0.0309716	0.0533889			2	3	2	3	2	3	2	+
YOL067C	RTG1	-0.0309716	-0.0692897			5	4	8	6	5	4	5
YHR169W	DBP8	-0.0308304	-0.051024			5	3	5	4	5	3	4
YDR041W	RSM10	-0.0306892	-0.0942361			3	3	8	10	3	3	3
YPL235W	RVB2	-0.030548	0.0405414			10	7	30	26	10	7	8
YDL102W	POL3	-0.0298416	-0.222681			3	3	2	4	3	3	2
YBR034C	HMT1	-0.0292762	0.0418923			7	6	11	11	7	6	5
YCR051W	YCR051W	-0.0292762	0.0900349			4	4	12	11	4	4	2
YDL122W	UBP1	-0.0292762	-0.0146409			10	12	18	19	11	13	10	+
YGL067W	NPY1	-0.0292762	0.0707392			2	2	2	3	2	2	2
YNL232W	CSL4	-0.0292762	-0.0866479			4	5	13	9	4	5	4
YOL021C	DIS3	-0.0289934	-0.0806577			11	11	27	23	11	11	10
YDR023W	SES1	-0.0285692	-0.0209111			22	17	85	75	22	17	19
YDR190C	RVB1	-0.0284277	-0.0357647			13	10	32	26	13	10	9
YNL206C	RTT106	-0.0284277	-0.0922074			2	3	3	4	2	3	2
YDR480W	DIG2	-0.0282862	0.0100036			1	1	2	2	1	1	1
YML035C	AMD1	-0.0281448	0.059059			5	7	10	10	5	7	5
YPL210C	SRP72	-0.0281448	-0.0418037			11	10	24	21	11	10	9
YIL052C	RPL34B	-0.0274372	-0.0747794			1	1	17	98	6	6	4
YHR019C	DED81	-0.0272956	0.000721528			18	18	71	85	18	18	14
YPR016C	TIF6	-0.0272956	-0.0371713			1	1	5	4	1	1	1
YDR021W	FAL1	-0.0268709	-0.106214			4	3	3	2	4	3	3
YGR264C	MES1	-0.0267293	0.0324625			21	26	72	69	21	26	18
YJR083C	ACF4	-0.0265876	0.291733			3	3	5	6	3	3	2
YJL061W	NUP82	-0.0263043	0.0155054			3	8	3	9	3	8	2
YLR139C	SLS1	-0.0263043	-0.131194			2	3	2	2	2	3	1
YNL248C	RPA49	-0.0261627	-0.0592168			14	14	45	38	14	14	11
YGL017W	ATE1	-0.026021	-0.0277203			2	2	3	2	2	2	2
YLR200W	YKE2	-0.0258793	0.00842101			7	10	32	25	7	10	6
YIL036W	CST6	-0.0253123	0.409911			7	8	16	22	7	8	6
YDL053C	PBP4	-0.024887	-0.128689			7	9	45	20	7	9	5
YGR203W	YCH1	-0.0244615	-0.0875986			1	1	5	3	1	1	1
YIL015W	BAR1	-0.0243197	-0.340619			6	7	12	14	6	7	5
YDR341C	YDR341C	-0.0240359	-0.0243197			14	16	70	66	15	17	13
YDR296W	MHR1	-0.0237521	-0.0333701			5	3	8	10	5	3	3
YDR361C	BCP1	-0.0237521	-0.00360224			7	5	12	10	7	5	7
YIL038C	NOT3	-0.0233263	-0.146264			16	14	25	24	17	14	14
YML127W	RSC9	-0.0233263	-0.10017			4	3	6	6	4	3	4
YOR280C	FSH3	-0.0231844	0.00913225			1	1	2	2	1	1	1
YGR278W	CWC22	-0.0223323	-0.0153548			1	1	3	3	1	1	0
YHR068W	DYS1	-0.0221902	-0.00446544			16	16	51	49	16	16	15
YLR380W	CSR1	-0.0219061	-0.00877371			8	8	21	15	8	8	5
YGL135W	RPL1B	-0.021764	-0.0531113			17	18	131	146	17	18	13
YDR164C	SEC1	-0.0216219	0.0342194			5	3	7	6	5	3	5
YNL001W	DOM34	-0.0216219	0.0215847			5	6	4	7	5	6	3
YLR452C	SST2	-0.0211954	-0.111298			3	3	4	2	3	3	3	+
YOR260W	GCD1	-0.0209111	-0.0150693			8	7	19	14	8	7	6
YFR031C	SMC2	-0.0204844	-0.161307			5	7	9	9	5	7	4
YER031C	YPT31	-0.0203422	-0.0301242			6	6	27	19	7	7	6
YOR281C	PLP2	-0.0193461	-0.121811			5	7	13	17	5	7	3
YOR057W	SGT1	-0.0190614	0.126659			5	7	7	9	5	7	4
YKL042W	SPC42	-0.018919	-0.141171			7	5	14	15	7	5	5
YGL234W	ADE5,7	-0.0186342	-0.0200577			14	16	50	49	14	16	11
YIL104C	SHQ1	-0.0184917	-0.0961269			8	6	15	10	8	6	7
YBL090W	MRP21	-0.0179219	-0.0766959			4	3	11	8	4	3	3
YGL112C	TAF6	-0.0169241	-0.267476			5	3	7	4	5	3	4
YCL028W	RNQ1	-0.0163537	0.208094			3	3	20	14	3	3	1
YKL214C	YRA2	-0.0163537	-0.0794293			5	6	10	11	5	6	5
YNL163C	RIA1	-0.0153548	-0.116498			4	5	5	5	4	5	4
YML085C	TUB1	-0.0152121	-0.00518438			3	3	8	6	4	4	3
YNL022C	YNL022C	-0.0152121	1.6713		+	2	2	4	2	2	2	2
YDL051W	LHP1	-0.0149265	-0.0160684			12	10	39	28	12	10	12
YIL078W	THS1	-0.0149265	0.0120389			18	17	82	72	18	17	15
YNL139C	THO2	-0.0149265	-0.0271541			8	10	13	17	8	10	5
YDL047W	SIT4	-0.0140696	-0.16877			4	4	4	4	4	4	2
YER049W	TPA1	-0.013498	0.00481219			12	14	16	23	12	14	10
YKL033W-A	YKL033W-A	-0.013498	-0.0600474			11	7	20	23	11	7	10
YFL048C	EMP47	-0.0133551	-0.0336521			11	15	19	27	11	15	10	+
YHR005C-A	TIM10	-0.0133551	-0.091666			9	9	61	53	9	9	8
YPL273W	SAM4	-0.0130692	0.112303			8	7	23	16	8	7	7
YEL020W-A	TIM9	-0.0126402	0.0357419			3	3	7	5	3	3	3
YLR398C	SKI2	-0.0126402	0.0261022			7	8	9	10	7	8	7
YHR196W	UTP9	-0.0116388	0.0830801			8	12	14	14	8	12	4
YLL036C	PRP19	-0.0116388	0.0603822			10	9	16	16	10	9	9
YMR263W	SAP30	-0.0112094	-0.137372			2	2	2	3	2	2	2
YNR023W	SNF12	-0.0112094	-0.0176369			4	4	9	12	4	4	2
YDR037W	KRS1	-0.0107798	0.0293377			21	20	136	112	21	20	16
YKL112W	ABF1	-0.00963382	0.140205			14	15	41	26	15	16	15
YBL091C	MAP2	-0.0094905	0.0668051			9	10	24	21	9	10	7
YLR071C	RGR1	-0.0094905	-0.197488			3	2	3	3	3	2	3
YIL021W	RPB3	-0.00934717	-0.00561557			5	6	12	18	5	6	5
YDL055C	PSA1	-0.00877371	0.0339092			15	14	75	83	15	14	9
YOR158W	PET123	-0.00834346	-0.0311128			11	13	21	31	11	13	10
YCR088W	ABP1	-0.00805655	0.140682			23	27	91	100	23	27	20
YJL011C	RPC17	-0.00791308	-0.00028851			4	7	11	6	4	7	3
YFL001W	DEG1	-0.00776959	0.0731504			3	3	5	6	3	3	3
YBR170C	NPL4	-0.00748258	-0.0347792			4	4	8	10	4	4	1
YJL180C	ATP12	-0.0071955	-0.117296			3	5	5	7	3	5	2
YPR135W	CTF4	-0.00705194	-0.0216219			8	10	17	17	8	10	6
YIR024C	YIR024C	-0.00690837	0.227084			1	1	3	3	1	1	1	+
YIL112W	HOS4	-0.00547185	-0.292311			6	8	10	9	6	8	6
YIL149C	MLP2	-0.00532812	-0.00547185			20	23	25	37	20	23	18
YBL076C	ILS1	-0.00518438	0.0197114			35	37	108	109	35	37	28
YDL014W	NOP1	-0.00489684	0.00177561			8	10	42	65	8	10	6
YEL051W	VMA8	-0.00489684	-0.133169			5	5	10	14	5	5	3
YGR124W	ASN2	-0.00446544	0.066231			11	12	61	85	15	15	15
YGR159C	NSR1	-0.00446544	-0.00259452			5	5	39	40	5	5	3
YNR017W	TIM23	-0.00432161	0.119056			4	4	5	9	4	4	3	+
YGL220W	FRA2	-0.0040339	-0.0900404			2	2	4	6	2	2	2
YGL115W	SNF4	-0.00374614	0.150257			3	2	4	3	3	2	1
YJL112W	MDV1	-0.00374614	-0.0600474			8	7	14	9	8	7	7
YPR169W	JIP5	-0.00374614	-0.0368901			7	6	10	11	7	6	6
YDR155C	CPR1	-0.00317044	-0.0553345			13	13	174	184	14	14	12
YGR147C	NAT2	-0.00317044	-0.0569996			3	2	5	4	3	2	3	+
YOR045W	TOM6	-0.00317044	-0.0508847			2	1	15	18	2	1	1	+
YML097C	VPS9	-0.0024505	0.0304571			7	8	5	7	7	8	7
YCR093W	CDC39	-0.00216242	-0.0308304			7	6	10	6	7	6	6	+
YLR066W	SPC3	-0.00201836	-0.247928			2	2	3	4	2	2	2	+
YHR183W	GND1	-0.00115369	-0.00662118			19	17	58	41	19	17	18
YJR024C	MDE1	-0.00115369	-0.0756011			2	2	7	7	2	2	2
YDR337W	MRPS28	-0.000721167	-0.0610158			2	2	5	5	2	3	1
YIL005W	EPS1	-0.000721167	-0.440208			7	8	10	12	7	8	5	+
YPL061W	ALD6	-0.000721167	-0.00331439			26	27	153	172	26	27	21
YER087C-B	SBH1	0	-0.0172093			3	3	4	4	3	3	2	+
YOL061W	PRS5	4.32815e-05	-0.105812			9	10	25	19	9	10	8
YEL036C	ANP1	0.000346288	-0.0954519			4	4	5	5	4	4	4	+
YML092C	PRE8	0.000750397	0.00903062			8	8	29	11	8	8	6
YPL173W	MRPL40	0.000779266	-0.0908534			10	8	17	18	10	8	9
YDR496C	PUF6	0.00140009	0.0215847			13	11	21	18	13	11	12
YKR025W	RPC37	0.0016745	-0.088413			5	6	6	10	5	6	3
YKR043C	YKR043C	0.00218012	0.0289991			1	2	4	4	1	2	1
YER132C	PMD1	0.00252693	-0.0781999			3	3	4	3	3	3	3
YLR163C	MAS1	0.00323526	-0.104202			5	7	18	17	5	7	4
YLR203C	MSS51	0.00352448	0.00186228			5	5	8	10	5	5	3
YLR457C	NBP1	0.00365464	-0.0251706			1	1	2	3	1	1	1
YMR047C	NUP116	0.00388608	-0.00561557			13	13	25	34	13	13	9
YPL081W	RPS9A	0.00404521	-0.100305			2	2	2	115	8	9	6
YGL120C	PRP43	0.00413202	-0.0340748			7	8	7	9	7	8	7
YNL243W	SLA2	0.00449377	-0.0268709			9	13	19	22	9	13	8	+
YJR105W	ADO1	0.00533339	0.185835			13	12	62	75	13	12	10
YPL023C	MET12	0.00533339	0.124299			5	3	6	3	5	3	2
YOR353C	SOG2	0.00560854	0.0537932			2	2	4	2	2	2	2
YOR340C	RPA43	0.00568096	-0.0200577			6	8	16	19	6	8	4
YKR089C	TGL4	0.00615901	0.43374			2	2	6	3	2	2	1	+
YDL236W	PHO13	0.00634737	-0.0519985			9	8	18	16	9	8	9
YJL184W	GON7	0.0075796	0.170979			2	2	6	2	2	2	2
YPL249C	GYP5	0.00762311	0.206162			9	8	13	14	9	8	8	+
YGL223C	COG1	0.00823238	0.0493972			2	4	4	6	2	5	2
YBL068W	PRS4	0.00853711	0.06124			4	5	11	8	6	7	5
YGL105W	ARC1	0.00876933	0.00301839			17	17	104	89	17	17	15
YJL042W	MHP1	0.00898707	0.142943			6	8	11	15	7	9	6
YPR089W	YPR089W	0.00898707	-0.0241778			4	5	5	6	4	5	3
YOR253W	NAT5	0.00940813	0.0873348			6	4	12	7	6	4	6
YDL188C	PPH22	0.00955335	-0.0136409			3	3	7	10	3	3	2
YHR045W	YHR045W	0.00959692	-0.0304067			2	3	2	2	2	3	2	+
YER156C	YER156C	0.00974216	0.011908			10	9	26	17	10	9	10
YLR044C	PDC1	0.00984383	0.00637636			19	20	326	275	22	24	18
YAL023C	PMT2	0.0100327	-0.0542233			5	3	16	15	5	3	3	+
YML117W	NAB6	0.0100617	-0.146786			3	5	5	4	3	5	3
YLR002C	NOC3	0.0102797	-0.0401209			8	7	17	10	8	7	8
YHR146W	CRP1	0.0105122	0.170297			23	25	43	35	23	25	19
YLR113W	HOG1	0.0107447	0.0128975			5	5	11	12	5	5	5
YGR262C	BUD32	0.0109627	0.00356786			2	3	6	5	2	3	2
YMR186W	HSC82	0.0109627	0.000432873			10	10	319	272	45	45	42
YHR098C	SFB3	0.0110209	-0.0738202			5	7	7	9	5	7	4	+
YCL043C	PDI1	0.0111081	-0.026446			21	22	131	123	21	22	19
YPL065W	VPS28	0.0111954	-0.131853			1	1	3	2	1	1	1
YIL048W	NEO1	0.0112099	0.078259			2	4	5	2	2	4	1	+
YIL109C	SEC24	0.0112681	-0.0720372			5	6	15	15	5	6	5
YJL080C	SCP160	0.0112826	0.0155492			62	65	199	213	62	65	54
YOR304W	ISW2	0.0113262	0.0268222			14	10	18	12	14	10	11
YKL190W	CNB1	0.0121262	0.0127228			6	5	11	5	6	5	6
YER149C	PEA2	0.0123299	-0.0246034			7	7	9	7	7	7	5
YKL210W	UBA1	0.0125482	-0.0270125			29	30	88	84	29	30	25
YER172C	BRR2	0.0130722	0.0429175			3	3	3	3	3	3	3
YOR327C	SNC2	0.0134944	0.40947			4	4	12	13	5	5	4	+
YOR265W	RBL2	0.0137274	0.15814			7	8	17	20	7	8	4
YCR020W-B	HTL1	0.0143247	-0.0635029			2	1	10	5	2	1	1
YMR212C	EFR3	0.0143393	-0.111966			9	9	16	16	9	9	7	+
YPR069C	SPE3	0.0148494	0.0363039			10	10	33	28	10	10	7
YDL166C	FAP7	0.0149951	0.0197845			5	5	15	13	5	5	5
YFR009W	GCN20	0.0155346	-0.00345832			14	13	31	25	14	13	13
YNL064C	YDJ1	0.0156221	0.013407			18	20	90	83	18	20	17
YLL014W	EMC6	0.015695	-0.172616			2	2	4	7	2	2	2	+
YNL216W	RAP1	0.0160451	0.00384268			11	9	28	24	11	9	8
YML078W	CPR3	0.0162931	-0.00389003			6	8	28	34	7	9	6
YDL052C	SLC1	0.0163953	-0.00187429			6	8	22	19	6	8	6
YOR286W	RDL2	0.0164244	-0.0604625			9	8	58	40	9	8	6
YBR245C	ISW1	0.0165558	0.00436353			24	23	43	46	24	23	21
YIL093C	RSM25	0.0166288	-0.0363275			4	4	8	9	4	4	4
YLR182W	SWI6	0.0167455	-0.140255			9	10	15	16	9	10	9
YMR102C	YMR102C	0.0172126	0.095697			3	2	5	5	3	2	2
YGR210C	YGR210C	0.0174609	-0.0381552			4	6	10	11	4	6	2
YJL104W	PAM16	0.0175339	-0.0969365			7	5	18	15	7	5	5
YNL330C	RPD3	0.0190827	0.0336729			4	7	6	9	4	7	4
YJL186W	MNN5	0.0197699	-0.0922074			8	8	13	15	8	8	6	+
YBR205W	KTR3	0.0197992	-0.0197731			6	7	10	15	6	7	5	+
YOR174W	MED4	0.0197992	-0.00776959			4	6	10	11	4	6	2
YMR188C	MRPS17	0.0203551	-0.128425			4	7	7	8	4	7	3
YMR300C	ADE4	0.0207795	0.00685463			11	10	26	24	11	10	9
YKL165C	MCD4	0.0209405	0.0834316			2	2	3	4	2	2	1	+
YGR165W	MRPS35	0.0216286	0.0676969			7	6	14	11	7	6	6
YLR328W	NMA1	0.0216726	-0.0465609			3	2	7	5	3	3	2
YDL004W	ATP16	0.0218483	-0.0243197			1	2	7	6	3	4	3
YMR277W	FCP1	0.0223171	-0.0291348			3	3	5	4	3	3	2
YDR280W	RRP45	0.0227274	0.0370735			5	2	7	4	5	2	3
YGR095C	RRP46	0.0236217	-0.157044			3	3	6	6	3	3	3
YIL137C	TMA108	0.0239004	0.039088			5	10	7	16	5	10	5
YDL181W	INH1	0.0242084	-0.0490731			2	2	32	22	2	2	1
YHR039C-A	VMA10	0.0248541	0.00508725			7	7	55	42	7	7	7
YKR027W	BCH2	0.0250009	-0.000865357			1	2	3	3	1	2	1
YGR232W	NAS6	0.0252798	-0.0304067			6	7	12	11	6	7	5
YGR083C	GCD2	0.0253679	0.0755504			3	5	7	7	3	5	3
YDL084W	SUB2	0.0253973	-0.0173518			17	13	52	52	17	13	12
YNL253W	TEX1	0.0254413	-0.0220482			1	2	3	3	1	2	0
YMR192W	GYL1	0.0254854	0.0761434			8	9	13	15	8	9	8
YBL042C	FUI1	0.0256028	-0.753005			3	5	3	4	3	5	2	+
YBR263W	SHM1	0.0256763	-0.0472592			15	16	57	52	16	17	13
YNL088W	TOP2	0.0257791	0.0156367			21	13	34	23	21	13	16
YPR108W	RPN7	0.0258378	0.00628941			11	10	25	17	11	10	11
YDR297W	SUR2	0.0262491	-0.169668			1	2	2	3	1	2	1	+
YMR201C	RAD14	0.0270868	-0.0280033			3	1	4	2	3	1	2
YOR257W	CDC31	0.0272779	-0.0908534			2	3	9	7	2	3	2
YHR167W	THP2	0.0276161	-0.0391384			5	6	17	15	5	6	2
YPL078C	ATP4	0.0278073	-0.212134			14	12	40	38	14	12	9	+
YGL107C	RMD9	0.0278809	-0.00690837			5	5	15	10	5	5	3
YPL094C	SEC62	0.0281898	0.00836297			6	6	11	13	6	6	4	+
YLR312W-A	MRPL15	0.0284693	-0.0211954			4	6	7	10	4	6	4
YJL145W	SFH5	0.0284988	0.021204			11	10	22	17	11	10	9
YGL245W	GUS1	0.0288225	0.0335252			21	22	87	64	21	22	20
YOR008C	SLG1	0.028955	-0.152248			4	4	10	6	4	4	4	+
YOL077C	BRX1	0.0291905	-0.00417776			3	7	44	43	3	7	2
YBR014C	GRX7	0.029323	-0.905043		+	3	2	7	4	3	2	2	+
YMR038C	CCS1	0.0299415	0.00805827			9	10	32	35	9	10	7
YPL032C	SVL3	0.0299562	-0.0240359			6	9	31	25	6	9	4
YER003C	PMI40	0.0304866	0.00466745			16	16	48	46	16	16	12
YPL169C	MEX67	0.0304866	-0.0193461			3	2	2	3	3	2	3
YDR458C	HEH2	0.0306045	0.0335252			6	8	14	16	7	8	5	+
YKR060W	UTP30	0.0314889	0.0502933			5	4	8	6	5	4	4
YGR070W	ROM1	0.0316512	0.363884			4	3	3	3	4	3	3
YOR151C	RPB2	0.0321379	-0.126576			4	5	7	8	4	5	2
YOR389W	YOR389W	0.0321821	-0.628634			3	2	3	3	3	2	3
YML110C	COQ5	0.0324625	-0.314407			4	3	8	6	4	3	3
YHR158C	KEL1	0.0326691	0.071209			22	22	21	30	22	22	17
YNL051W	COG5	0.0328462	-0.0280033			2	4	2	4	2	4	1
YLR084C	RAX2	0.0330085	-0.156785			1	2	3	3	1	2	1	+
YLR429W	CRN1	0.0332004	0.0212625			23	24	44	41	23	24	20
YHR174W	ENO2	0.0334662	0.00272927			16	17	774	856	28	32	23
YPL211W	NIP7	0.0339092	-0.128953			3	2	5	4	3	2	3
YBR094W	PBY1	0.0339535	0.0103959			6	9	9	8	6	9	3
YOR198C	BFR1	0.0340865	-0.023894			35	33	229	225	35	33	26
YPR187W	RPO26	0.0341603	0.027175			3	3	9	9	3	3	2
YDL064W	UBC9	0.0345297	-0.0453032			8	8	22	17	8	8	8
YNL185C	MRPL19	0.034707	-0.0464212			6	3	19	11	6	3	4
YPR115W	RGC1	0.0348252	-0.199123			7	8	6	5	7	8	6
YPL082C	MOT1	0.0348548	0.0214236			6	6	10	11	6	6	5
YER023W	PRO3	0.0350026	0.0327281			8	9	42	33	8	9	3
YOR216C	RUD3	0.0351209	0.054692			12	12	26	30	12	12	11
YER007C-A	TMA20	0.0352687	-0.00288251			8	9	24	24	8	9	7
YPR168W	NUT2	0.0359045	0.0915867			3	1	2	2	3	1	3
YOR187W	TUF1	0.0361412	0.0362152			6	5	18	17	6	5	4
YDR167W	TAF10	0.0362004	-0.192699			3	4	3	3	3	4	2
YNL123W	NMA111	0.0369847	0.0322707			3	6	6	11	3	6	3
YNL073W	MSK1	0.0372363	-0.0565835			2	1	3	2	2	1	1
YDR177W	UBC1	0.0372659	-0.00288251			7	9	18	19	7	9	7
YGR119C	NUP57	0.0376657	0.110402			6	8	7	9	6	8	5
YHR049W	FSH1	0.0377101	0.0124172			7	10	13	23	7	10	5
YEL037C	RAD23	0.037873	-0.0920721			8	7	25	24	8	7	4
YOR332W	VMA4	0.0379026	-0.063641			13	14	100	110	13	14	12
YIL027C	KRE27	0.0381396	0.163058			4	2	4	3	4	2	2	+
YNR043W	MVD1	0.0384952	-0.00820001			9	10	34	34	9	10	8
YNL287W	SEC21	0.0391621	-0.0576929			12	9	29	25	12	9	10
YDR356W	SPC110	0.0395328	-0.00446544			28	23	53	37	28	23	25
YKR002W	PAP1	0.0396662	-0.0885487			5	7	8	7	5	7	4
YHR127W	YHR127W	0.040126	-0.152638			4	3	5	3	4	3	4
YML074C	FPR3	0.040304	0.0292788			9	7	45	37	10	8	7
YKR031C	SPO14	0.040853	-0.00834346			3	4	4	6	3	4	3
YML015C	TAF11	0.0414617	0.0940946			6	6	13	12	6	6	6
YBR268W	MRPL37	0.0417586	-0.0579701			5	4	5	5	5	4	5
YLR301W	YLR301W	0.0422042	0.133812			8	7	33	36	8	7	8
YOR123C	LEO1	0.0428283	-0.0192037			7	12	8	18	7	12	7
YDL100C	GET3	0.0433783	-0.0630887			13	15	39	39	13	15	13
YDL092W	SRP14	0.0436162	0.0720126			4	4	5	7	4	4	4
YDR170C	SEC7	0.0438541	-0.010923			10	14	14	20	10	14	8
YLR449W	FPR4	0.0439136	0.0230206			10	9	51	38	12	10	9
YLR219W	MSC3	0.0439285	0.148529			10	12	10	12	10	12	6
YGL244W	RTF1	0.0440475	-0.0381552			7	10	12	18	7	10	6
YDR392W	SPT3	0.0441367	-0.225275			2	2	4	4	2	2	1
YOR251C	TUM1	0.044717	0.000577193			6	8	10	12	6	8	6
YOR095C	RKI1	0.045089	0.00824689			10	13	28	31	10	13	6
YNL323W	LEM3	0.0454761	-0.0836559			5	4	9	8	5	4	5	+
YKL016C	ATP7	0.0455208	-0.235359			10	9	37	36	10	9	9
YJL167W	ERG20	0.0458633	0.0230499			20	22	103	115	20	22	16
YDR505C	PSP1	0.0462207	0.427363			4	5	6	2	4	5	1
YOR236W	DFR1	0.0462207	0.188874			3	2	4	3	3	2	3
YMR309C	NIP1	0.0462654	-0.0583858			13	17	73	66	13	17	13
YGR117C	YGR117C	0.046623	-0.0528332			3	4	4	8	3	4	2
YPR055W	SEC8	0.0470552	0.151138			3	3	5	4	3	3	3	+
YER169W	RPH1	0.0474577	0.0354313			6	6	8	7	6	6	3
YDR194C	MSS116	0.0476515	-0.00906047			15	17	36	39	15	17	11
YIL126W	STH1	0.0477559	0.028955			17	18	26	24	17	19	12
YJL123C	MTC1	0.0484271	0.107632			18	14	46	30	18	14	14
YLR354C	TAL1	0.048442	-0.0199154			19	18	120	120	20	19	15
YJR076C	CDC11	0.0488002	-0.0280033			5	5	18	18	5	5	4
YLR216C	CPR6	0.0490987	0.0185272			16	15	72	65	16	15	12
YEL058W	PCM1	0.049233	0.0390435			11	12	19	24	11	12	8
YDL208W	NHP2	0.0494868	-0.0302654			4	4	27	25	4	4	4
YDL074C	BRE1	0.0495465	-0.0709388			10	13	20	18	10	13	8
YJL173C	RFA3	0.0499646	-0.0094905			3	2	10	10	3	2	3
YIR008C	PRI1	0.0500393	-0.0211954			5	6	6	6	5	6	4
YLR138W	NHA1	0.0509657	0.135253			3	4	5	5	3	4	2	+
YKR055W	RHO4	0.0510254	0.0335991			2	3	3	5	2	3	2
YKR085C	MRPL20	0.0510553	-0.0366088			4	3	7	9	4	3	2
YKL028W	TFA1	0.0513992	0.0326395			1	3	2	4	1	3	1
YMR293C	HER2	0.0516683	0.362325			1	2	2	2	1	2	1
YNL137C	NAM9	0.0516683	-0.0363275			12	16	22	24	12	16	6
YOL098C	YOL098C	0.0519524	-0.0274372			8	9	9	10	9	10	7
YDR257C	RKM4	0.0520122	0.076037			6	3	9	6	6	3	6
YJL140W	RPB4	0.0523862	-0.0306892			6	7	14	17	6	7	5
YLR093C	NYV1	0.0527154	0.118586			2	1	3	2	2	1	1	+
YHR023W	MYO1	0.0529548	-0.148869			21	15	36	24	21	16	15
YGR202C	PCT1	0.0531045	0.0442557			9	9	12	14	9	9	7
YLL018C	DPS1	0.0534787	0.0513543			18	18	77	74	18	18	13
YPL212C	PUS1	0.0535087	0.0712393			12	12	40	30	12	12	11
YER089C	PTC2	0.0536734	0.00670968			7	6	11	14	7	6	6
YGR156W	PTI1	0.0537482	0.0182642			5	4	8	7	5	4	2
YOR185C	GSP2	0.0552465	0.00961144			2	2	83	70	9	9	6
YBR102C	EXO84	0.0556513	-0.000721167			7	6	7	5	7	6	6
YCL029C	BIK1	0.0562962	0.00252693			2	3	3	5	2	3	2
YNL049C	SFB2	0.0567763	-0.000576963			2	2	2	3	3	3	3	+
YNL231C	PDR16	0.0567913	0.0167601			12	8	24	18	12	8	10
YDL160C	DHH1	0.0574517	0.0104686			7	5	13	13	7	5	7
YDR399W	HPT1	0.0578271	0.0234457			6	5	29	21	6	5	4
YDR494W	RSM28	0.0578271	-0.0251706			8	8	11	16	8	8	8
YBR078W	ECM33	0.0579322	-0.199876			6	5	68	62	6	5	4
YOR250C	CLP1	0.0580674	-0.0204844			1	2	3	4	1	2	1
YGR091W	PRP31	0.058518	0.0801032			2	2	3	2	2	2	1
YPL190C	NAB3	0.058518	-0.0220482			4	4	5	7	4	4	3
YMR208W	ERG12	0.0588336	0.0795238			9	7	21	16	9	7	6	+
YBR015C	MNN2	0.0599611	-0.226509			13	14	34	37	13	14	10	+
YGL148W	ARO2	0.0599912	0.0239884			16	17	84	69	16	17	14
YKL069W	YKL069W	0.0599912	0.0393993			3	4	5	9	3	4	0
YOR241W	MET7	0.0602769	0.0618573			5	7	9	9	5	7	5	+
YOR354C	MSC6	0.0602769	0.0282045			10	7	16	8	10	7	7
YOR335C	ALA1	0.0603221	0.0151263			40	41	146	142	40	41	33
YAR002C-A	ERP1	0.0604274	-0.0229004			4	2	8	4	4	2	4	+
YGL086W	MAD1	0.0609691	-0.000432744			10	15	14	19	10	15	10
YGR167W	CLC1	0.0610293	0.146595			11	14	81	100	11	14	9
YPR060C	ARO7	0.0611497	-0.00345832			8	10	19	19	8	10	5
YKL017C	HCS1	0.0613303	0.202854			2	4	4	6	2	4	2
YMR178W	YMR178W	0.0623242	0.0760674			6	8	27	38	6	8	6
YBR176W	ECM31	0.0625049	0.0312825			2	3	4	5	2	3	2
YIL043C	CBR1	0.06252	0.0504875			5	6	13	14	5	6	4	+
YOL031C	SIL1	0.0625351	0.0930478			5	5	6	7	5	5	5
YGL027C	CWH41	0.0632434	-0.0378742			6	6	13	11	6	6	5	+
YOR288C	MPD1	0.0634845	0.0630173			6	4	12	9	6	4	5
YOR303W	CPA1	0.0639218	0.163236			7	5	11	8	7	5	6
YIL145C	PAN6	0.063952	0.0863848			2	2	3	4	2	2	1
YDR150W	NUM1	0.0639972	-0.110631			35	33	64	51	35	33	31
YIL098C	FMC1	0.0641028	0.0732566			5	5	7	9	5	5	4
YPL067C	YPL067C	0.0641028	0.0284399			3	4	6	4	3	4	2
YEL043W	YEL043W	0.0642385	-0.175429			4	4	7	7	4	4	4
YHR027C	RPN1	0.0644045	0.0912947			14	21	35	31	14	21	13
YGL221C	NIF3	0.0644196	-0.00619029			8	8	22	27	8	8	8
YGL062W	PYC1	0.0644346	-0.138683			8	4	38	7	19	14	14
YDR162C	NBP2	0.0652495	0.181837			5	7	6	10	5	7	3
YOR150W	MRPL23	0.0654005	-0.0329472			4	7	9	12	4	7	4
YDR036C	EHD3	0.0656269	0.0272485			5	4	6	8	5	4	4
YMR161W	HLJ1	0.0657628	-0.219711			4	3	5	6	4	3	4	+
YMR024W	MRPL3	0.0658987	-0.0196308			8	6	14	12	8	6	6
YDL190C	UFD2	0.0660648	0.0511749			4	5	8	7	4	5	4
YHR072W-A	NOP10	0.0660648	0.000375149			9	10	62	40	9	10	6
YBR212W	NGR1	0.0661253	-0.264476			1	3	5	5	1	3	1
YMR318C	ADH6	0.0662008	0.0205307			8	7	25	21	8	7	7
YBR104W	YMC2	0.0666993	0.162154			1	1	2	2	1	1	1	+
YHL003C	LAG1	0.0668504	0.0986755			1	1	3	3	1	1	0	+
YOR254C	SEC63	0.0669562	0.0147182			11	13	23	23	11	13	9	+
YAL038W	CDC19	0.0670922	0.0245165			23	25	268	269	23	25	16
YJR069C	HAM1	0.0672887	0.0381841			8	8	40	37	8	8	8
YER071C	YER071C	0.0677423	0.0697395			3	4	4	5	3	4	2
YDR003W	RCR2	0.0694367	0.129103			1	1	2	3	1	1	1	+
YER022W	SRB4	0.0702393	0.0791732			5	9	11	13	5	9	4
YDR427W	RPN9	0.071012	0.0346627			12	12	30	34	12	12	10
YOL145C	CTR9	0.0710726	0.154137			13	11	45	20	13	11	10
YHR059W	FYV4	0.0711787	-0.0769695			4	3	5	5	4	3	3
YBR251W	MRPS5	0.0714364	0.00372696			6	8	12	13	6	8	6
YCR092C	MSH3	0.0716638	0.149265			2	2	3	4	2	2	2
YMR028W	TAP42	0.0719974	0.0195505			4	4	7	9	4	4	4
YDR321W	ASP1	0.072058	0.0473235			9	10	18	25	9	10	9
YER050C	RSM18	0.0731656	0.0394438			2	1	4	2	2	1	1
YDR195W	REF2	0.0732718	-0.104202			15	17	15	25	16	18	14
YCR042C	TAF2	0.0734995	-0.202136			3	2	4	2	3	2	2
YML048W	GSF2	0.0739247	-0.0380147			7	10	15	28	7	10	7	+
YNL208W	YNL208W	0.0741828	0.0874114			1	2	5	10	1	2	1
YMR219W	ESC1	0.0744259	0.245215			18	14	20	30	18	14	15
YLR295C	ATP14	0.0748968	-0.185105			1	2	3	4	1	2	1
YDR268W	MSW1	0.0749424	-0.122474			5	4	9	6	5	4	4
YNL315C	ATP11	0.0750336	-0.0271541			9	9	19	18	9	9	7
YLR116W	MSL5	0.0754136	-0.0319597			4	5	4	3	4	5	3
YKL216W	URA1	0.0754288	0.182328			16	15	59	54	16	15	12
YDL147W	RPN5	0.0757024	0.0211747			9	8	19	20	9	8	8
YHR121W	LSM12	0.0759001	0.0424419			2	3	2	4	2	3	2
YKL073W	LHS1	0.0759761	0.00369803			15	13	25	24	15	13	14	+
YHR089C	GAR1	0.0764476	-0.0144981			6	6	20	27	6	6	6
YEL031W	SPF1	0.0769649	-0.00389003			8	10	20	17	8	10	6	+
YBR166C	TYR1	0.0769802	0.186032			3	3	3	6	3	3	3
YOR061W	CKA2	0.077589	0.12133			5	8	10	13	5	8	2
YDR248C	YDR248C	0.0781372	-0.0200577			3	3	4	5	3	3	3
YCR052W	RSC6	0.0785637	-0.00590296			4	4	14	13	4	4	3
YPR181C	SEC23	0.0787008	0.00837748			4	4	14	10	4	4	3
YEL026W	SNU13	0.0791579	0.0258378			5	4	9	9	5	4	5
YLR433C	CNA1	0.0796152	0.0570764			6	5	20	15	7	5	6
YIL009W	FAA3	0.0796305	0.0687103			3	4	5	5	4	4	4
YJR060W	CBF1	0.0797219	0.0330528			9	9	26	26	9	9	9
YBR249C	ARO4	0.0799049	0.0656269			13	12	83	81	13	12	11
YMR241W	YHM2	0.0801642	0.0799049			4	5	4	7	4	5	3
YMR261C	TPS3	0.0801642	0.244839			7	10	16	15	8	10	6
YNL087W	TCB2	0.0802099	0.00359679			5	9	7	14	5	9	5	+
YMR076C	PDS5	0.0802557	-0.102725			4	3	9	8	4	3	4
YML016C	PPZ1	0.0803014	-0.0738202			7	7	15	9	7	7	5
YDR303C	RSC3	0.0808506	0.12926			8	9	12	13	8	9	6	+
YKL009W	MRT4	0.0811864	0.0357862			9	10	30	29	9	10	8
YBR081C	SPT7	0.0813543	0.039429			5	4	9	3	5	4	3
YMR264W	CUE1	0.0819344	-0.0551957			4	3	10	5	4	3	1	+
YGL181W	GTS1	0.0821482	-0.0652966			6	6	15	11	6	6	5
YOR285W	RDL1	0.0824384	-0.0373119			5	4	21	23	5	4	4
YGR116W	SPT6	0.0827134	0.00685463			22	20	53	38	22	20	18
YLR399C	BDF1	0.0827134	-0.0437644			8	8	16	16	8	8	8
YDL126C	CDC48	0.0831412	0.0705877			22	17	102	87	22	17	22
YGL150C	INO80	0.0832024	0.045089			15	16	19	23	15	16	14
YOR175C	ALE1	0.0835845	0.43651			3	6	3	7	3	6	1	+
YHR030C	SLT2	0.0840279	0.219858			3	3	5	6	3	3	3
YDL145C	COP1	0.0840585	-0.00590296			10	14	12	18	10	14	6
YJL055W	YJL055W	0.0840891	-0.0167815			9	8	29	17	9	8	9
YIL035C	CKA1	0.0847774	0.0923555			4	3	5	6	4	3	4
YKR095W	MLP1	0.0848692	0.0245752			40	40	73	68	41	41	33
YJL154C	VPS35	0.0856804	0.032979			2	2	7	5	2	2	1
YGL040C	HEM2	0.0858795	0.0189803			3	3	11	7	3	3	2
YER130C	YER130C	0.0859101	-0.153805			3	3	2	3	3	3	3
YDR510W	SMT3	0.0860479	0.00391501			3	3	7	11	3	3	2
YBR108W	AIM3	0.0863695	0.138188			7	7	11	17	7	7	5
YJR077C	MIR1	0.0866759	0.129545			5	4	11	5	5	4	3	+
YDR382W	RPP2B	0.0867218	-0.0318186			9	10	97	86	9	10	9
YKL152C	GPM1	0.0868444	0.00408862			18	16	251	211	18	16	14
YGR135W	PRE9	0.0869977	0.0671829			5	5	18	14	5	5	5
YNL312W	RFA2	0.0872582	0.0328019			4	3	3	2	4	3	4
YER180C-A	SLO1	0.0872735	0.00710108			3	4	5	7	3	4	3
YPL139C	UME1	0.0875494	0.0769041			7	8	14	16	7	8	5
YNL293W	MSB3	0.0876874	0.423023			1	1	5	3	1	1	1
YIL031W	ULP2	0.0879787	0.0382878			2	4	2	3	2	4	2
YKR023W	YKR023W	0.08804	0.0864155			10	10	20	16	10	10	8
YBR101C	FES1	0.0883007	0.121188			11	8	22	16	11	8	9
YKL032C	IXR1	0.0888837	0.0143393			7	8	16	17	7	8	6
YBL024W	NCL1	0.0889144	-0.021764			25	25	74	64	25	25	23
YPR019W	MCM4	0.0896357	-0.0703893			1	4	2	2	1	4	1
YER112W	LSM4	0.0897586	0.0475621			2	3	6	6	2	3	2
YBL098W	BNA4	0.0898507	0.132689			1	1	3	2	1	1	1	+
YMR106C	YKU80	0.0899274	0.0342194			3	1	5	2	3	1	3
YBR273C	UBX7	0.0902653	0.000201991			3	1	3	2	3	1	3
YBR084W	MIS1	0.090296	0.0103378			25	24	67	65	26	24	22
YOR051C	YOR051C	0.0903421	0.141764			8	10	19	21	8	10	5
YMR066W	SOV1	0.0905571	0.388167			2	2	3	2	2	2	1
YOR165W	SEY1	0.0912025	-0.0241778			6	6	8	9	6	6	6	+
YDR221W	GTB1	0.091556	-0.0959919			9	6	12	8	9	6	9
YGR132C	PHB1	0.0917866	0.197749			4	5	4	6	4	5	4
YIL075C	RPN2	0.0920634	0.0187172			18	19	43	39	18	19	15	+
YPR125W	YLH47	0.092171	0.0311204			5	5	13	11	5	5	5	+
YKR001C	VPS1	0.0922018	0.0253826			18	19	55	56	18	19	16
YDR071C	PAA1	0.0922171	0.154249			6	6	9	11	6	6	6
YFR037C	RSC8	0.0924478	0.0244432			16	14	32	34	16	14	14
YML125C	PGA3	0.092494	-0.00805655			2	2	2	5	2	2	2	+
YBR111W-A	SUS1	0.0925401	-0.0319597			5	4	6	8	5	4	4
YDL207W	GLE1	0.093448	0.327547			2	2	3	2	2	2	2
YGR215W	RSM27	0.09411	-0.0219061			4	4	9	8	4	4	3
YEL015W	EDC3	0.094341	-0.0568609			8	7	16	13	8	7	7
YBR171W	SEC66	0.0946799	0.0957279			4	2	4	3	4	2	4	+
YHR073W	OSH3	0.0948186	-0.0705267			7	10	9	8	7	10	6
YPR074C	TKL1	0.0950805	0.00342325			20	26	114	105	22	26	18
YBR252W	DUT1	0.0951267	-0.0321008			5	5	20	20	5	5	4
YOR106W	VAM3	0.0951267	0.0414171			4	4	8	7	4	4	3	+
YGR196C	FYV8	0.0958204	0.0870896			6	7	3	2	6	7	5
YDL044C	MTF2	0.0959283	0.0414765			9	10	19	17	9	10	9
YNL225C	CNM67	0.0960362	-0.106348			4	4	6	4	4	4	3
YLR247C	IRC20	0.0963138	-0.130008			2	1	5	2	2	1	2
YGL013C	PDR1	0.0965143	0.0599009			5	4	8	5	5	4	4
YLR069C	MEF1	0.0970852	0.0066807			7	8	16	13	7	8	7
YER120W	SCS2	0.0977026	-0.0976108			15	16	117	109	15	16	15	+
YDR390C	UBA2	0.0977797	0.0783656			8	7	11	8	8	7	8
YDR292C	SRP101	0.0978106	-0.0503276			11	14	25	23	11	14	9
YMR125W	STO1	0.0980886	0.0444789			5	8	13	18	5	8	5
YDR457W	TOM1	0.098104	-0.00934717			5	3	5	5	5	3	5
YHR038W	RRF1	0.098382	0.0263079			10	11	24	24	10	11	6
YDR347W	MRP1	0.0984438	-0.0216219			6	9	12	14	6	9	5
YGL203C	KEX1	0.0984901	-1.2017			10	3	29	6	10	3	9	+
YLR304C	ACO1	0.0986291	-0.115699			27	27	185	143	29	29	25
YBR123C	TFC1	0.0986909	0.0639671			5	6	12	17	5	6	5
YIR004W	DJP1	0.0987064	-0.067914			16	14	38	29	16	14	13
YMR307W	GAS1	0.0987682	-0.192573			8	9	89	77	8	9	8
YKR084C	HBS1	0.0992935	0.03143			6	10	13	13	6	10	6
YBR003W	COQ1	0.0996336	-0.0546401			5	4	12	9	5	4	5
YMR203W	TOM40	0.0997109	0.225177			6	5	12	11	6	5	4
YDR398W	UTP5	0.101273	0.0121553			5	6	9	6	6	6	3
YOR329C	SCD5	0.101304	0.000938057			2	3	9	9	2	3	2
YML103C	NUP188	0.10132	-0.0206267			2	4	3	3	2	4	1
YGL207W	SPT16	0.101645	0.00557958			19	24	67	75	20	25	15
YGR084C	MRP13	0.102295	0.0272191			5	7	21	25	5	7	4
YDR251W	PAM1	0.102698	-0.00374614			7	9	10	13	7	9	5
YDR518W	EUG1	0.102853	0.0544822			4	4	4	4	4	4	4	+
YOR124C	UBP2	0.103379	0.2122			6	8	8	11	6	8	3
YJR121W	ATP2	0.103565	0.0567913			9	10	31	35	9	10	8
YPL129W	TAF14	0.103751	0.0537333			7	7	15	17	7	7	6
YER019C-A	SBH2	0.104465	-0.054779			3	3	45	39	3	3	1	+
YCR073W-A	SOL2	0.10479	0.0576019			4	6	6	9	4	6	4
YHR066W	SSF1	0.105303	-0.0528332			3	4	13	11	3	4	3
YOR323C	PRO2	0.105349	0.0813237			21	22	67	65	21	22	14
YGL226C-A	OST5	0.105551	-0.0117819			2	1	4	3	2	1	1	+
YKL135C	APL2	0.105613	0.0464293			4	5	5	8	4	5	4
YGR277C	CAB4	0.105675	0.014281			5	3	5	2	5	3	3
YKL060C	FBA1	0.105861	0.00599964			23	24	286	279	23	24	22
YBR199W	KTR4	0.10597	-0.40174			2	4	5	8	2	4	2
YFL010C	WWM1	0.10611	-0.012068			1	2	6	7	1	2	1
YLR259C	HSP60	0.10642	0.0372659			33	33	226	221	33	33	31
YMR029C	FAR8	0.106653	0.296828			6	7	8	9	6	7	6
YER008C	SEC3	0.106902	-0.0499095			4	4	7	8	4	4	3	+
YDR519W	FPR2	0.107197	0.563561		+	3	3	11	12	3	3	2	+
YPL059W	GRX5	0.107275	0.127085			5	6	13	14	5	6	3
YKL119C	VPH2	0.107539	-0.272501			6	3	13	5	7	4	6	+
YBL036C	YBL036C	0.107943	0.0562512			12	9	21	23	12	9	10
YOR020C	HSP10	0.107959	0.00242577			5	6	37	41	5	6	3
YDR117C	TMA64	0.108285	0.154249			7	8	16	16	7	8	6
YOL143C	RIB4	0.108503	0.0999582			4	4	32	26	4	4	4
YGL173C	KEM1	0.108892	0.10757			20	22	41	40	20	22	18
YGL043W	DST1	0.109001	0.0223464			16	12	41	31	16	12	12
YKL077W	YKL077W	0.10925	0.0883468			5	4	11	8	5	4	4	+
YCR012W	PGK1	0.109437	0.046176			37	34	706	633	37	34	29
YDR511W	ACN9	0.109592	0.0248981			3	3	11	8	3	3	3
YPR025C	CCL1	0.109795	0.207328			5	4	6	8	5	4	4
YBR282W	MRPL27	0.109872	-0.270947			1	2	3	2	1	2	1
YIL070C	MAM33	0.110153	0.0220534			4	3	11	7	4	3	3
YDR432W	NPL3	0.110277	0.0574667			6	6	23	23	6	6	4
YMR080C	NAM7	0.110293	0.00534787			5	4	9	6	5	4	5
YDR116C	MRPL1	0.110355	0.0139313			5	5	8	14	5	5	4
YMR205C	PFK2	0.110371	0.0115007			16	13	50	50	16	13	15
YNL180C	RHO5	0.110464	-0.021764			7	8	13	13	7	8	5
YNL076W	MKS1	0.110573	0.17705			6	4	8	4	6	4	5
YKR095W-A	PCC1	0.110604	-0.389236			4	3	9	5	4	3	4
YPR189W	SKI3	0.110604	0.0353722			3	4	3	6	3	4	2
YJR143C	PMT4	0.110713	-0.021764			1	3	3	5	1	3	1	+
YDR086C	SSS1	0.110885	0.017271			1	1	2	3	1	1	1	+
YNL250W	RAD50	0.110947	0.00714458			7	5	6	5	7	5	5
YGR155W	CYS4	0.111165	0.106141			33	37	157	151	33	37	28
YNR036C	MRPS12	0.111305	-0.0832474			2	1	4	3	2	1	1
YKL018W	SWD2	0.111508	-0.00762609			1	3	3	3	1	3	1
YGR240C	PFK1	0.111555	0.0220827			27	26	117	116	27	26	24
YLR104W	YLR104W	0.111757	0.0100763			5	5	12	13	5	5	4	+
YGR184C	UBR1	0.112085	-0.0652966			3	4	4	8	3	4	2	+
YOR117W	RPT5	0.112958	0.0777565			15	15	53	50	15	15	13
YGL068W	MNP1	0.113504	0.026543			8	8	19	24	8	8	6
YOL087C	YOL087C	0.113942	-0.0344975			6	7	13	14	6	7	4
YMR044W	IOC4	0.114285	-0.213378			1	2	2	3	1	2	1
YHL002W	HSE1	0.114379	0.107523			6	7	11	12	6	7	4
YOL006C	TOP1	0.114426	0.0259406			16	12	10	9	16	12	12
YPR097W	YPR097W	0.115457	-0.0640551			6	9	8	11	7	10	6
YOR132W	VPS17	0.115676	0.963813		+	2	5	3	4	2	5	2
YDR353W	TRR1	0.115769	0.0246046			12	12	64	72	13	13	12
YMR315W	YMR315W	0.115832	0.0567163			10	9	39	32	10	9	8
YBR082C	UBC4	0.116035	0.00236796			2	2	9	7	2	2	2
YOR014W	RTS1	0.116145	-0.121148			6	7	11	11	6	7	6
YNL091W	NST1	0.116176	-0.196481			8	8	7	7	8	8	7
YDR246W	TRS23	0.116473	0.308234			3	3	3	3	3	3	1
YER048C	CAJ1	0.116989	0.0974556			16	12	31	30	16	12	12
YPL098C	MGR2	0.117005	0.0440028			1	1	5	3	1	1	1	+
YGR111W	YGR111W	0.11713	0.0754744			2	3	2	7	2	3	1
YDR044W	HEM13	0.117177	0.0202966			4	3	10	6	4	3	4
YLR109W	AHP1	0.117365	0.0571215			14	16	77	107	14	16	9
YOL089C	HAL9	0.11749	0.0992472			2	2	3	2	2	2	1
YGL048C	RPT6	0.117897	-0.00590296			5	5	13	11	6	6	5
YJR009C	TDH2	0.118054	0.00531891			3	3	78	71	26	26	25
YDL029W	ARP2	0.118398	-0.0236102			4	6	15	16	4	6	2
YKL063C	YKL063C	0.118429	-0.313594			4	5	8	7	4	5	2	+
YAL026C	DRS2	0.11857	0.0297353			3	4	4	5	3	4	1	+
YJR034W	PET191	0.118664	-0.0313952			8	6	13	10	8	6	7
YGL129C	RSM23	0.118946	0.0860632			12	11	15	17	12	11	10
YHR060W	VMA22	0.119087	0.119009			3	3	5	6	3	3	2
YJL153C	INO1	0.119087	0.022405			9	13	29	52	9	13	7
YAL016W	TPD3	0.119322	0.118273			5	7	14	16	5	7	4
YHR201C	PPX1	0.119322	0.0644196			7	6	15	16	7	6	4
YJL034W	KAR2	0.120404	0.0364963			38	40	173	204	40	42	33	+
YNR021W	YNR021W	0.120749	0.0490539			6	7	16	15	6	7	6	+
YOR108W	LEU9	0.120969	0.082194			13	12	29	32	17	15	16
YER134C	YER134C	0.121251	0.114269			3	5	7	12	3	5	2
YDL072C	YET3	0.121534	0.0562062			5	7	22	24	5	7	4	+
YIL022W	TIM44	0.122052	0.0952808			16	15	62	45	16	15	12
YOR283W	YOR283W	0.122052	-0.0870554			4	5	6	8	4	5	3
YCR024C	SLM5	0.122554	0.12389			2	2	2	2	2	2	2
YOL030W	GAS5	0.122554	-0.316146			4	3	7	6	4	3	3
YOL057W	YOL057W	0.122727	0.0886842			9	10	12	13	9	10	9
YKL114C	APN1	0.122884	0.0538081			6	9	13	16	6	9	6
YAL030W	SNC1	0.122915	0.184277			2	2	3	3	3	3	3	+
YOR076C	SKI7	0.123355	0.0256763			2	4	2	4	2	4	0
YNL310C	ZIM17	0.123795	-0.0494914			4	3	12	26	4	3	4
YMR015C	ERG5	0.124141	-0.577634			7	2	11	3	7	2	6	+
YCR053W	THR4	0.124755	0.0999892			25	26	121	112	26	26	20
YDR050C	TPI1	0.124865	0.0319461			11	11	144	184	11	11	10
YNL035C	YNL035C	0.125022	0.0375768			3	3	3	2	3	3	3
YGL097W	SRM1	0.125211	0.0172418			11	6	29	14	11	6	8
YLR153C	ACS2	0.125305	0.0139896			13	13	62	48	13	13	11
YJL109C	UTP10	0.125415	-0.0596322			6	7	8	11	7	8	7
YOR232W	MGE1	0.125526	0.106249			14	9	50	43	14	9	10
YGR192C	TDH3	0.125872	0.0112535			8	8	449	545	30	30	27
YDR391C	YDR391C	0.125935	0.165402			3	6	3	7	3	6	3
YMR158W	MRPS8	0.126281	0.614182		+	3	2	7	5	3	2	3
YFR004W	RPN11	0.126297	0.0647817			7	8	24	22	7	8	5
YKL212W	SAC1	0.127384	0.0412687			6	8	23	25	6	8	6	+
YJR135W-A	TIM8	0.128062	0.00127013			3	4	13	11	3	4	2
YHL030W	ECM29	0.128172	0.0087403			2	2	3	2	2	2	2
YHR025W	THR1	0.128519	0.0875494			4	3	6	5	4	3	3
YCL044C	MGR1	0.128898	0.0920787			1	1	4	3	1	1	0	+
YOL086C	ADH1	0.128898	0.0494719			15	18	390	316	16	19	12
YLR442C	SIR3	0.128976	0.253051			2	3	3	5	2	3	2
YER177W	BMH1	0.129355	0.0700121			3	4	31	44	8	10	5
YML057W	CMP2	0.129608	0.0737424			5	9	10	14	5	9	5
YOL138C	RTC1	0.130429	0.208328			4	5	3	3	4	5	4
YOR326W	MYO2	0.131218	-0.0243197			15	19	22	24	15	20	14
YOR109W	INP53	0.131772	0.033791			6	6	5	5	6	6	5
YGL122C	NAB2	0.131803	0.0388805			12	12	41	32	12	12	10
YKL181W	PRS1	0.132151	-0.0687396			6	4	14	8	6	4	6
YIL016W	SNL1	0.132341	0.0527154			1	2	4	5	1	2	1	+
YKL080W	VMA5	0.13272	-0.0132121			9	12	26	27	9	12	8
YOR259C	RPT4	0.133195	0.138759			5	6	20	35	6	7	6
YGR169C-A	YGR169C-A	0.133749	0.0608336			5	5	17	18	5	5	3
YDR289C	RTT103	0.133907	-0.00762609			8	7	17	13	8	7	7
YBR198C	TAF5	0.134034	0.0729835			9	10	26	15	9	10	9
YPR165W	RHO1	0.134081	0.047398			3	2	5	4	3	2	3
YDL108W	KIN28	0.134699	0.0981658			1	1	6	8	1	1	1
YGR075C	PRP38	0.134841	0.15975			1	1	2	2	1	1	1
YDR368W	YPR1	0.135301	0.036733			12	11	24	25	14	14	10
YDR141C	DOP1	0.135459	-0.0313952			2	3	2	5	2	3	2	+
YDR062W	LCB2	0.135729	0.0287784			3	4	16	12	3	4	3	+
YPL128C	TBF1	0.135745	-0.0647449			5	3	15	12	5	3	2
YML126C	ERG13	0.136886	0.0212333			14	14	60	53	14	14	11
YLR059C	REX2	0.136934	0.129608			3	3	4	3	3	3	3
YNL220W	ADE12	0.137156	0.122146			11	9	30	23	11	9	9
YGR207C	YGR207C	0.138473	0.00242577			14	15	41	42	14	15	12
YBR279W	PAF1	0.139029	-0.0503276			10	8	19	22	10	8	9
YLR177W	YLR177W	0.139252	0.0835234			4	5	9	5	4	5	2
YOR122C	PFY1	0.139283	0.412232			4	4	9	14	4	4	2
YDR328C	SKP1	0.139315	-0.0265876			6	6	30	29	6	6	5
YAL014C	SYN8	0.139426	0.507952			2	2	3	2	2	2	2	+
YDR011W	SNQ2	0.13984	-0.0941009			7	7	13	8	7	7	5	+
YFL013C	IES1	0.139951	0.112444			11	7	15	12	11	8	10
YNL085W	MKT1	0.139951	0.013043			7	9	4	10	7	9	6
YAL012W	CYS3	0.140078	0.206379			9	8	47	43	9	8	7
YLL024C	SSA2	0.140269	0.0119371			10	10	535	590	32	33	27
YDR168W	CDC37	0.140396	0.0870743			29	27	85	79	29	28	22
YJR033C	RAV1	0.140492	0.198129			3	2	6	3	3	2	3	+
YDR020C	DAS2	0.140507	-0.0429244			1	3	3	4	2	4	1
YOR039W	CKB2	0.140651	0.0133197			3	4	8	9	3	4	3
YGL130W	CEG1	0.140857	-0.0209111			6	4	8	6	6	4	5
YJR045C	SSC1	0.140889	0.0353278			27	29	281	264	27	29	22
YOR131C	YOR131C	0.141335	0.0225809			4	4	5	5	4	4	4
YHL034C	SBP1	0.141669	0.0423677			11	12	140	100	11	12	9
YAR007C	RFA1	0.141717	-0.0721744			3	5	8	8	3	5	3
YGR181W	TIM13	0.141796	-0.00230647			6	7	23	19	6	7	5
YDR376W	ARH1	0.142051	0.0506369			2	3	4	7	2	3	2
YLR438W	CAR2	0.142322	0.0614206			12	14	62	90	12	14	10
YBL002W	HTB2	0.142497	0.109297			1	1	7	27	8	9	8
YMR099C	YMR099C	0.14264	0.0583378			7	8	15	18	7	8	4
YER159C	BUR6	0.1435	0.035801			6	5	5	10	6	5	6
YPR067W	ISA2	0.143931	0.0971469			4	4	7	7	4	4	4
YOR298C-A	MBF1	0.144026	0.0549167			9	8	74	77	9	8	7
YDR293C	SSD1	0.144186	0.0578121			13	18	31	41	13	18	8
YJL130C	URA2	0.144249	0.0757785			29	32	79	78	30	33	26
YNR020C	ATP23	0.144377	0.357345			1	2	2	3	1	2	1
YLR309C	IMH1	0.144776	0.0270868			39	39	76	66	39	39	30
YKL106W	AAT1	0.145095	0.127951			7	2	9	4	7	2	6
YDR214W	AHA1	0.145797	-0.0104934			10	10	29	29	10	10	10
YDR389W	SAC7	0.145845	-0.166073			6	9	4	3	6	9	4
YMR157C	AIM36	0.146276	0.0857876			3	3	6	4	3	3	2
YPL001W	HAT1	0.146515	0.0628967			2	5	5	8	2	5	1
YDL129W	YDL129W	0.146739	0.124126			1	1	3	3	1	1	1
YEL059C-A	SOM1	0.146739	0.505349			2	3	2	2	2	3	2
YMR033W	ARP9	0.146819	0.00913225			9	10	18	20	9	10	8
YGL092W	NUP145	0.14733	-0.0246034			13	10	16	13	13	10	9
YML098W	TAF13	0.147777	-0.0427844			3	2	4	3	3	2	2
YMR039C	SUB1	0.148001	0.0461314			5	5	8	9	5	5	5
YDL195W	SEC31	0.148529	0.0243258			25	25	75	66	26	26	19
YPR128C	ANT1	0.149457	0.141064			1	1	4	3	1	1	1	+
YKL134C	2013-10-01	0.149505	-0.010923			5	6	9	12	5	6	4
YFL005W	SEC4	0.149617	0.0841044			10	8	23	22	10	8	8
YDR234W	LYS4	0.151442	0.0581725			12	16	27	35	12	16	11
YBR127C	VMA2	0.151891	0.0763716			15	14	26	32	15	14	10
YJL131C	AIM23	0.151907	0.0191558			3	4	6	5	3	4	2
YKL126W	YPK1	0.152404	-0.105142			3	4	6	9	3	4	3
YOR141C	ARP8	0.153142	0.116645			9	12	12	14	9	12	8
YLR118C	YLR118C	0.153479	-0.0681893			3	3	6	7	3	3	3
YPL104W	MSD1	0.153479	0.0297795			5	9	11	10	5	9	5
YBL058W	SHP1	0.153816	-0.0230424			12	10	21	16	12	10	11
YFR013W	IOC3	0.15396	0.0462058			4	5	5	9	4	5	4
YHR009C	YHR009C	0.154153	-0.0594937			5	7	7	11	5	7	5
YLR208W	SEC13	0.154169	0.0563862			6	5	17	14	6	5	5
YPL260W	YPL260W	0.154185	0.0750336			11	12	53	50	11	12	10
YNR010W	CSE2	0.154875	0.186049			3	4	6	6	3	4	3
YGR186W	TFG1	0.155245	0.000548328			16	16	27	30	16	16	15
YCL057W	PRD1	0.155454	0.00862419			9	11	18	18	9	11	9
YOR016C	ERP4	0.156	-0.0333701			3	2	4	2	4	3	4	+
YDR056C	YDR056C	0.156048	-0.0127832			4	4	11	8	4	4	3	+
YML017W	PSP2	0.156418	0.0166288			7	11	18	26	7	11	7
YMR091C	NPL6	0.156579	0.0575418			5	6	8	12	5	6	4
YGR185C	TYS1	0.156675	0.00962596			21	21	60	62	21	21	16
YDL212W	SHR3	0.156708	-0.0594937			1	1	3	5	1	1	1	+
YJR109C	CPA2	0.156756	-0.0309716			25	29	69	74	26	30	21
YIR006C	PAN1	0.158429	0.00746358			24	27	74	61	24	27	18
YPL262W	FUM1	0.159251	0.00119793			16	15	43	37	16	15	13
YMR255W	GFD1	0.159799	0.365704			6	4	8	3	6	4	3
YDL015C	TSC13	0.160186	-0.0146409			2	2	7	8	2	2	2	+
YLR421C	RPN13	0.160186	0.185999			6	6	8	10	6	6	5
YLR382C	NAM2	0.161314	0.00927744			6	7	8	7	6	7	5
YKL023W	YKL023W	0.161427	0.421032			4	2	4	4	4	2	3
YDR129C	SAC6	0.161621	0.110822			17	21	64	72	17	21	14
YDR430C	CYM1	0.16217	0.0398294			18	20	34	36	18	20	15
YLL050C	COF1	0.162363	0.0887149			8	9	35	23	8	9	8
YNL197C	WHI3	0.162735	0.00631839			2	1	4	2	2	2	2
YJL121C	RPE1	0.163737	-0.0154976			7	6	13	15	7	6	6
YOR222W	ODC2	0.164124	0.241407			2	2	3	4	2	2	2	+
YPL215W	CBP3	0.164302	0.0035534			6	6	16	15	6	6	4
YLR180W	SAM1	0.164464	0.227152			10	9	66	52	19	18	19
YBL099W	ATP1	0.164836	0.079661			10	14	56	48	10	14	8
YNL233W	BNI4	0.164981	-0.0173518			4	6	3	5	4	6	3
YGL106W	MLC1	0.165192	0.243814			9	8	20	21	9	8	7
YLR362W	STE11	0.165273	-0.0529723			3	3	3	5	4	4	2
YGR001C	YGR001C	0.165629	0.370434			4	2	10	2	4	2	4
YMR296C	LCB1	0.165629	-0.0422241			5	7	13	12	5	7	4	+
YOR211C	MGM1	0.165823	0.229129			4	6	4	9	4	6	4	+
YMR070W	MOT3	0.165855	0.258995			6	3	9	5	6	3	4
YDL185W	TFP1	0.1666	0.0530147			28	31	109	97	28	31	25
YDR498C	SEC20	0.1666	0.161379			1	2	2	2	1	2	0	+
YHR024C	MAS2	0.166859	0.0110645			10	8	16	15	10	8	9
YPL048W	CAM1	0.167005	0.0734995			9	10	38	43	10	12	9
YBR260C	RGD1	0.167021	0.0523114			8	14	16	21	8	14	7
YNL127W	FAR11	0.167037	-0.0214797			4	4	3	3	4	4	3
YHR042W	NCP1	0.16715	0.0873042			8	6	12	6	8	6	7	+
YGL231C	EMC4	0.167604	-0.0697022			5	6	17	15	5	6	3	+
YOR209C	NPT1	0.168285	0.0768128			11	14	21	27	11	14	5
YKR038C	KAE1	0.168674	0.103705			5	5	11	10	5	5	3
YCR033W	SNT1	0.168804	-0.0243197			4	3	5	5	4	3	3
YOR261C	RPN8	0.168836	0.101149			12	13	36	32	14	15	13
YPR052C	NHP6A	0.16942	0.0685287			2	2	40	37	3	3	3
YOL111C	MDY2	0.169469	0.164464			13	13	22	20	13	13	12
YPL084W	BRO1	0.169696	0.222549			15	9	30	11	17	10	12	+
YKL094W	YJU3	0.169826	0.154779			7	6	13	19	7	6	6
YGR100W	MDR1	0.170183	0.142162			5	5	4	6	5	5	5
YBL003C	HTA2	0.170524	0.119103			3	3	11	36	3	3	3
YJR048W	CYC1	0.170865	0.0653552			7	5	55	43	9	7	6
YHR205W	SCH9	0.171238	-0.0501882			4	3	5	3	4	3	4
YBR009C	HHF1	0.171271	0.112927			3	4	17	25	3	4	3
YBR039W	ATP3	0.171775	0.0475322			13	13	45	45	13	13	11
YFL039C	ACT1	0.171791	0.0521768			10	9	56	74	10	10	10
YIL039W	TED1	0.1721	0.0481884			2	3	3	5	2	3	2
YPL028W	ERG10	0.17236	0.0302214			16	15	84	82	16	15	13
YDR189W	SLY1	0.172701	0.00845004			10	10	23	25	10	10	10
YNL264C	PDR17	0.172734	0.147777			5	5	12	14	5	5	4
YPR008W	HAA1	0.172799	-0.0387171			2	3	2	3	2	3	2
YPR036W	VMA13	0.172945	0.053883			7	11	17	22	7	11	6
YPR148C	YPR148C	0.173482	0.128062			18	18	63	62	18	18	15
YHR117W	TOM71	0.173807	0.236826			6	5	11	8	6	5	3	+
YNL256W	FOL1	0.173807	0.0216286			3	4	5	5	3	4	3
YJL101C	GSH1	0.173824	0.0395476			4	5	5	6	4	5	2
YER090W	TRP2	0.174035	0.0679691			19	18	57	48	19	18	14
YPR183W	DPM1	0.174328	0.0794323			2	3	7	7	2	3	2	+
YPL013C	MRPS16	0.174687	0.0642989			5	5	11	11	5	5	5
YDR096W	GIS1	0.174817	0.194344			9	6	11	6	9	6	8
YBR196C	PGI1	0.17498	0.0453868			24	24	117	116	24	24	20	+
YOR238W	YOR238W	0.174996	0.108083			2	4	3	3	2	4	2
YPL225W	YPL225W	0.175517	0.101676			6	7	30	29	6	7	5
YIL068C	SEC6	0.176267	0.283141			3	2	4	3	3	2	3
YMR022W	UBC7	0.176316	-0.123799			1	2	4	3	1	2	1
YPR034W	ARP7	0.176658	0.110308			7	5	11	11	7	5	6
YDL141W	BPL1	0.176887	-0.0831112			2	1	5	3	2	1	2
YDR127W	ARO1	0.176903	0.0762651			23	20	42	35	23	20	20
YBR192W	RIM2	0.177311	0.0423231			3	4	5	6	3	4	3	+
YLR357W	RSC2	0.177457	0.0307371			9	7	14	12	9	7	7
YOL049W	GSH2	0.177833	0.0187611			8	8	11	15	8	8	7
YIL019W	FAF1	0.178584	0.1786			5	3	7	5	5	3	3
YER047C	SAP1	0.179221	0.175859			5	5	7	5	5	5	4
YFL028C	CAF16	0.179482	0.0616314			4	4	11	10	4	4	4
YJR134C	SGM1	0.180054	0.0535536			11	14	20	26	11	14	11
YDL056W	MBP1	0.180266	0.125589			5	5	5	5	7	7	6
YOR126C	IAH1	0.180528	0.0952963			4	4	4	6	4	4	4
YBR010W	HHT1	0.180577	0.0991853			2	2	11	8	2	2	1
YDL116W	NUP84	0.180675	0.234703			3	3	6	3	3	3	3	+
YGL253W	HXK2	0.180839	0.0800269			16	15	96	86	20	18	17
YBR086C	IST2	0.181002	0.0399628			15	16	24	28	15	16	13	+
YDR122W	KIN1	0.181051	0.137934			7	10	14	13	7	10	5
YJR104C	SOD1	0.181133	0.29343			8	7	100	83	8	7	7
YDL132W	CDC53	0.181378	0.146899			10	8	15	14	10	8	8
YJL063C	MRPL8	0.182033	0.297892			6	6	10	10	6	6	5
YAR015W	ADE1	0.182098	0.0813695			12	12	40	36	12	12	12
YBR080C	SEC18	0.182328	0.0431107			7	8	13	16	8	9	7
YEL056W	HAT2	0.182377	0.0821635			3	3	7	7	3	3	2
YNL016W	PUB1	0.182475	0.0901578			6	6	16	17	6	6	4
YJL081C	ARP4	0.182933	0.107694			4	6	8	9	4	6	3
YFR006W	YFR006W	0.183212	0.10341			3	6	6	11	3	6	3	+
YOR138C	RUP1	0.183572	0.0846091			4	3	7	6	4	3	2
YNL134C	YNL134C	0.183621	0.0567763			13	15	59	57	13	15	12
YDR388W	RVS167	0.1839	0.00365464			10	9	43	28	10	9	9
YPR020W	ATP20	0.183933	0.053868			4	4	9	8	4	4	3
YDL097C	RPN6	0.184162	0.109437			10	10	17	20	10	10	9
YOL078W	AVO1	0.184261	-0.928503			5	4	4	3	5	4	3
YDL066W	IDP1	0.184654	0.00830493			14	13	40	50	14	14	13
YBR109C	CMD1	0.185064	0.000721528			6	6	56	56	6	6	6
YHR047C	AAP1	0.185327	-0.0881416			3	2	2	3	4	3	3
YGL169W	SUA5	0.185491	-0.106884			8	5	11	7	8	5	6
YGL157W	YGL157W	0.185868	0.0861091			11	15	23	43	12	17	10
YGR020C	VMA7	0.186508	0.149521			1	1	4	5	1	1	1
YBR164C	ARL1	0.186656	0.0847315			1	1	2	3	1	1	1
YBL050W	SEC17	0.187789	0.0990154			12	13	33	37	12	13	10
YIL118W	RHO3	0.188085	0.0115298			6	7	9	10	7	7	6
YKL195W	MIA40	0.188315	0.244292			12	8	34	31	12	8	10	+
YJR103W	URA8	0.188365	0.338871			2	1	2	2	4	3	4
YDR304C	CPR5	0.189137	0.0253679			8	9	34	31	9	10	7	+
YIL041W	GVP36	0.189746	0.0876261			14	16	59	72	14	16	11
YDR238C	SEC26	0.189828	-0.0885487			9	13	15	15	9	13	8
YMR089C	YTA12	0.189845	0.187987			10	8	17	13	11	9	8	+
YMR109W	MYO5	0.190339	0.0244579			8	9	19	15	11	11	7
YER063W	THO1	0.1908	0.0981658			12	14	31	27	12	14	11
YGL164C	YRB30	0.191178	0.0683321			1	1	2	2	1	1	1
YBL022C	PIM1	0.191887	0.0557412			30	27	55	55	30	27	27
YFL037W	TUB2	0.192002	0.0773759			2	1	3	3	2	1	2
YNL084C	END3	0.192101	0.0642235			5	7	7	9	5	7	4
YDL168W	SFA1	0.192513	0.0407937			8	11	21	26	8	11	8
YBR095C	RXT2	0.192991	-0.598651			2	2	4	2	2	2	2
YNL111C	CYB5	0.193222	0.0788836			4	4	7	8	4	4	4	+
YLR025W	SNF7	0.193288	0.539918		+	4	7	8	14	4	7	3
YBL030C	PET9	0.193569	0.151683			8	8	44	41	8	8	8	+
YKL145W	RPT1	0.193569	0.182442			8	8	27	23	9	9	9
YPR037C	ERV2	0.193783	-0.360982			2	2	8	6	3	2	3	+
YJR074W	MOG1	0.193948	0.0286312			3	2	3	3	3	2	3
YLR181C	VTA1	0.194031	0.0944951			4	9	10	13	4	9	4
YDR224C	HTB1	0.194427	0.0250156			2	1	35	3	9	9	9
YDL088C	ASM4	0.194476	0.117333			5	4	10	6	5	4	4
YDR174W	HMO1	0.195236	0.0649326			7	8	29	26	7	8	4
YDR135C	YCF1	0.195814	-0.0625362			7	6	11	11	8	7	6	+
YER021W	RPN3	0.196575	0.118476			8	8	13	13	9	9	8
YML079W	YML079W	0.197236	0.212434			6	7	25	24	6	7	5
[truncated: 697 more rows]
