# Supplementary material for: The coordinated action of the MVB pathway and autophagy ensures cell survival during starvation
Source: eLife. 2015 Apr 22;4:e07736. doi: 10.7554/eLife.07736 (PMC4424281; doi:10.7554/eLife.07736)
Supplement: Supplementary file 4. — Quantitative proteomics comparing WT and vps4Δ under rich growth conditions. DOI: http://dx.doi.org/10.7554/eLife.07736.020 [file elife07736s004.xlsx]

## Sheet: Sheet1
Table S4. Quantitative proteomics comparing WT and vps4∆ under rich growth conditions
heavy peptides: WT (rich) ; light peptides: vps4Δ (rich)
no.	Gene name	Systematic name	log2(ratio L/H normalized)	Ratio(H/L normalized)	significant	Proteins	Peptides	Unique Peptides	Unique Peptides LC-ESI1	Unique Peptides LC-ESI2	Unique Peptides CE-ESI	Ratio H/L Count	Significance B [log2(ratio L/H normalized)]
1	VPS4	YPR173C	-3.88762	14.801	+	1	22	22	5	8	15	27	0
2	FDH1	YOR388C	-2.63747	6.2224	+	3	3	3	0	0	3	5	1.98572e-149
3	REC114	YMR133W	-1.99653	3.9904	+	1	2	2	0	1	1	3	3.81991e-87
4	ARG3	YJL088W	-1.35631	2.5603	+	1	18	17	11	7	5	46	1.94743e-80
5	KEX1	YGL203C	-1.25816	2.3919	+	1	22	22	5	5	15	32	2.54166e-47
6	ARG5,6	YER069W	-0.928503	1.9033	+	1	40	40	29	9	16	78	2.54099e-39
7	ARG8	YOL140W	-0.837378	1.7868	+	1	10	10	3	2	6	14	3.30971e-21
8	HXT4	YHR092C	-0.76774	1.7026	+	1	6	2	0	2	0	10	3.22757e-07
9	NPP1	YCR026C	-0.676628	1.5984	+	1	5	5	0	1	4	5	5.84e-06
10	YDR222W	YDR222W	-0.626112	1.5434	+	1	4	3	1	0	2	3	2.53255e-05
11	TPO2	YGR138C	-0.599413	1.5151	+	1	4	3	0	0	3	4	6.88117e-10
12	MEP1	YGR121C	-0.587269	1.5024	+	2	4	4	3	1	0	3	7.31946e-05
13	MET5	YJR137C	-0.559051	1.4733	+	1	38	38	9	29	17	79	8.4526e-16
14	MXR1	YER042W	-0.557484	1.4717	+	1	19	19	9	9	9	52	5.85323e-14
15	ARG1	YOL058W	-0.548831	1.4629	+	1	34	34	26	11	17	317	3.15433e-21
16	AMN1	YBR158W	-0.540325	1.4543	+	1	3	3	2	0	2	4	0.000244379
17	YSW1	YBR148W	-0.522458	1.4364	+	1	4	4	0	1	3	6	0.00037824
18	MET3	YJR010W	-0.515107	1.4291	+	1	4	4	3	0	1	3	0.00045111
19	LEU2	YCL018W	-0.512682	1.4267	+	1	15	15	12	6	4	47	1.25478e-13
20	YOR192C-B	YOR192C-B	-0.497536	1.4118	+	1	36	1	0	0	1	3	0.000681686
21	MET10	YFR030W	-0.492212	1.4066	+	1	20	19	11	7	8	45	2.73351e-09
22	AIM38	YNR018W	-0.482435	1.3971	+	1	12	12	9	2	2	52	7.06472e-09
23	YND1	YER005W	-0.47892	1.3937	+	1	9	9	5	0	5	7	0.00104236
24	CPA1	YOR303W	-0.467593	1.3828	+	1	10	10	2	3	7	20	1.91237e-08
25	YFL002W-A	YFL002W-A	-0.465609	1.3809	+	2	42	0	0	0	0	6	0.00140094
26	CAT5	YOR125C	-0.460376	1.3759	+	1	4	4	1	0	3	3	0.00157075
27	OAC1	YKL120W	-0.446891	1.3631	+	1	25	25	19	9	3	157	1.14945e-09
28	RAF1	R0030W	-0.437228	1.354	+	1	6	6	5	1	0	3	0.0025736
29	GFD2	YCL036W	-0.427392	1.3448	+	1	6	5	2	1	3	5	0.00315518
30	MRP17	YKL003C	-0.418676	1.3367		1	6	6	6	0	1	4	0.00376809
31	CWP1	YKL096W	-0.417812	1.3359	+	1	10	10	2	2	10	34	4.39902e-07
32	GDH1	YOR375C	-0.412619	1.3311	+	2	43	43	35	21	21	611	1.88533e-12
33	LEU1	YGL009C	-0.406428	1.3254	+	1	84	83	59	34	41	969	4.12137e-12
34	FAR1	YJL157C	-0.397693	1.3174	+	1	3	3	0	2	1	3	1.89234e-06
35	UTR2	YEL040W	-0.392537	1.3127	+	1	10	10	5	4	5	67	1.9171e-06
36	GRX8	YLR364W	-0.37829	1.2998	+	1	4	4	2	2	1	4	5.98597e-05
37	SNU23	YDL098C	-0.377401	1.299		1	3	3	1	1	2	4	0.00840591
38	APE3	YBR286W	-0.375178	1.297	+	2	27	27	17	13	20	420	1.78287e-10
39	TSC10	YBR265W	-0.371615	1.2938	+	1	17	17	15	3	2	41	6.10107e-06
40	NPC2	YDL046W	-0.356369	1.2802	+	1	5	5	3	3	1	11	1.36995e-05
41	CDC45	YLR103C	-0.354339	1.2784		1	5	5	2	1	2	7	0.0128058
42	YBP2	YGL060W	-0.352194	1.2765	+	1	8	8	6	2	0	7	0.000170602
43	SUR7	YML052W	-0.351967	1.2763	+	1	10	10	5	2	5	24	1.721e-05
44	CUP9	YPL177C	-0.351967	1.2763		1	4	3	0	0	3	4	0.0133576
45	COX13	YGL191W	-0.351628	1.276	+	1	9	9	7	1	2	15	1.92468e-05
46	OPT1	YJL212C	-0.347666	1.2725	+	1	7	7	5	1	1	12	0.000203323
47	RIB4	YOL143C	-0.34551	1.2706	+	1	11	11	9	5	4	160	4.82782e-09
48	TOD6	YBL054W	-0.345056	1.2702	+	1	7	7	0	0	7	10	2.62961e-05
49	PIR1	YKL164C	-0.343351	1.2687	+	1	6	2	1	0	2	6	0.000239913
50	URA1	YKL216W	-0.339593	1.2654	+	1	30	29	23	13	16	403	9.02442e-09
51	ARG2	YJL071W	-0.339251	1.2651		1	5	5	4	1	0	5	0.0166892
52	PUS9	YDL036C	-0.328722	1.2559		1	5	5	3	0	2	5	0.0199793
53	BBP1	YPL255W	-0.320773	1.249		1	4	4	0	0	4	3	0.0228249
54	RRN3	YKL125W	-0.317072	1.2458		1	4	4	1	0	3	3	0.0242659
55	PHO4	YFR034C	-0.316609	1.2454	+	1	6	6	0	0	6	5	0.000644588
56	GLN1	YPR035W	-0.314523	1.2436	+	1	17	17	13	6	6	138	1.17313e-05
57	CYB2	YML054C	-0.31313	1.2424	+	1	9	6	2	0	5	8	0.000729601
58	EMP70	YLR083C	-0.307429	1.2375	+	1	19	18	9	6	4	53	4.37024e-06
59	REP1	R0020C	-0.303225	1.2339	+	1	18	18	11	8	0	42	0.000183096
60	MET17	YLR303W	-0.302992	1.2337	+	1	34	34	25	13	21	510	3.41029e-07
61	REP2	R0040C	-0.300417	1.2315	+	1	17	17	9	6	5	32	0.000207944
62	CYC7	YEL039C	-0.292664	1.2249	+	1	11	7	1	2	7	25	0.000293963
63	SBE2	YDR351W	-0.287709	1.2207		1	3	3	0	1	2	3	0.038757
64	MMS1	YPR164W	-0.281906	1.2158		1	2	2	1	0	1	10	0.0423592
65	AHC2	YCR082W	-0.280125	1.2143		1	2	2	0	0	2	3	0.0435201
66	MET6	YER091C	-0.278223	1.2127	+	1	91	91	68	47	54	2660	3.16008e-06
67	URA4	YLR420W	-0.277628	1.2122	+	1	26	25	13	8	14	102	3.32607e-06
68	YOL103W-B	YOL103W-B	-0.274172	1.2093		1	77	0	0	0	0	3	0.0475969
69	IMD2	YHR216W	-0.270828	1.2065	+	1	30	7	4	1	4	22	0.00048406
70	RED1	YLR263W	-0.269751	1.2056		1	4	4	1	0	3	4	0.0508283
71	YAP7	YOL028C	-0.266397	1.2028		1	2	2	1	0	1	3	0.0534012
72	AAC1	YMR056C	-0.265917	1.2024	+	1	10	3	1	1	1	4	0.000916819
73	YEA6	YEL006W	-0.264356	1.2011		1	8	8	7	1	0	8	0.0550188
74	SED1	YDR077W	-0.263756	1.2006		1	3	3	0	0	3	6	0.0555027
75	YSH1	YLR277C	-0.257735	1.1956		1	7	7	3	3	2	3	0.0605517
76	CDC16	YKL022C	-0.256044	1.1942		1	6	6	4	0	2	4	0.0620358
77	MAE1	YKL029C	-0.254715	1.1931	+	1	51	51	37	13	11	212	0.000303455
78	YIL002W-A	YIL002W-A	-0.249991	1.1892	+	1	3	3	1	1	3	11	0.00112147
79	YCR023C	YCR023C	-0.249749	1.189		1	5	5	4	0	1	3	0.00577321
80	DOT6	YER088C	-0.247685	1.1873	+	1	9	9	1	1	8	12	0.00154966
81	AVO1	YOL078W	-0.24306	1.1835		1	10	10	2	1	7	19	0.00703486
82	CTL1	YMR180C	-0.242938	1.1834		1	4	4	1	0	3	3	0.0745933
83	YDL157C	YDL157C	-0.241962	1.1826	+	1	5	5	3	2	1	11	0.0015296
84	YMR050C	YMR050C	-0.237197	1.1787		1	84	0	0	0	0	3	0.0807131
85	CAF20	YOR276W	-0.234869	1.1768	+	1	11	11	8	2	6	30	0.00307589
86	MON1	YGL124C	-0.228849	1.1719		1	2	2	1	0	1	5	0.0903315
87	YJL016W	YJL016W	-0.22404	1.168		1	5	5	2	0	3	4	0.0962791
88	SAM1	YLR180W	-0.222186	1.1665	+	1	39	21	16	14	12	420	0.000245686
89	SHQ1	YIL104C	-0.221197	1.1657		1	12	12	4	0	8	11	0.00394148
90	HXK1	YFR053C	-0.220701	1.1653	+	1	44	36	27	16	12	270	0.000272224
91	MSN4	YKL062W	-0.218347	1.1634		1	10	9	0	1	9	17	0.00433866
92	MIG1	YGL035C	-0.218099	1.1632		1	3	3	0	0	3	5	0.104055
93	SPE1	YKL184W	-0.216858	1.1622	+	1	10	9	5	4	2	20	0.000809529
94	ZEO1	YOL109W	-0.212134	1.1584	+	1	29	29	8	9	28	118	0.00048574
95	FAF1	YIL019W	-0.212134	1.1584		1	9	8	0	0	8	13	0.00533335
96	DMC1	YER179W	-0.211635	1.158		1	3	3	2	0	1	4	0.0169001
97	GPH1	YPR160W	-0.210514	1.1571		1	21	21	10	8	6	46	0.00732491
98	DHR2	YKL078W	-0.20989	1.1566		1	26	26	23	4	2	29	0.0049082
99	GLT1	YDL171C	-0.209641	1.1564	+	1	138	138	88	61	44	856	0.000572533
100	COX9	YDL067C	-0.209516	1.1563		1	7	7	3	3	1	19	0.00497198
101	URA2	YJL130C	-0.205142	1.1528	+	1	184	179	137	69	37	2550	0.000766664
102	YDR514C	YDR514C	-0.205142	1.1528		1	5	5	2	0	3	5	0.0200408
103	RAD5	YLR032W	-0.204015	1.1519		2	15	14	6	1	7	10	0.0091223
104	SST2	YLR452C	-0.204015	1.1519		1	27	27	17	6	6	37	0.00599986
105	ECM14	YHR132C	-0.203765	1.1517		1	12	12	9	2	3	21	0.00919887
106	CCP1	YKR066C	-0.202637	1.1508	+	1	23	23	14	12	16	131	0.00326432
107	NRP1	YDL167C	-0.200379	1.149		1	13	13	4	6	6	21	0.00678082
108	YCL058W-A	YCL058W-A	-0.199625	1.1484		1	5	5	0	0	5	4	0.0230983
109	LEU9	YOR108W	-0.198871	1.1478	+	1	44	26	13	9	11	58	0.00191847
110	DPH1	YIL103W	-0.19862	1.1476		1	8	8	2	3	4	13	0.0109036
111	BAR1	YIL015W	-0.196859	1.1462		1	11	11	6	5	8	56	0.0115486
112	GIS4	YML006C	-0.196859	1.1462		1	5	5	0	0	5	4	0.135997
113	TIM22	YDL217C	-0.196355	1.1458		1	3	3	2	1	1	6	0.00775031
114	EMI1	YDR512C	-0.196355	1.1458		1	7	7	3	1	4	5	0.0250954
115	RAD9	YDR217C	-0.195977	1.1455		1	11	11	1	0	10	8	0.0253355
116	COX2	Q0250	-0.195852	1.1454		1	6	6	6	0	1	18	0.0119325
117	APQ12	YIL040W	-0.1956	1.1452		1	2	2	2	1	0	6	0.138106
118	TRF5	YNL299W	-0.195474	1.1451		1	3	2	1	0	1	5	0.0256588
119	RME1	YGR044C	-0.194339	1.1442		1	5	5	3	0	3	6	0.140241
120	ILV5	YLR355C	-0.192194	1.1425	+	2	44	44	31	16	21	811	0.00171846
121	ILV3	YJR016C	-0.188654	1.1397	+	1	50	50	36	16	26	492	0.00212448
122	UBP7	YIL156W	-0.188401	1.1395		1	9	9	2	1	6	8	0.150647
123	COQ2	YNR041C	-0.188274	1.1394		1	8	8	4	2	2	4	0.150875
124	BRR1	YPR057W	-0.187514	1.1388		1	8	8	6	0	2	3	0.15225
125	LST8	YNL006W	-0.187388	1.1387		1	12	12	11	0	1	4	0.15248
126	MDG1	YNL173C	-0.187008	1.1384		1	27	27	0	3	27	62	0.00328535
127	PST1	YDR055W	-0.185867	1.1375		1	14	14	1	3	13	42	0.00641619
128	MED1	YPR070W	-0.185359	1.1371		1	7	7	2	1	4	5	0.1562
129	YMC2	YBR104W	-0.184725	1.1366		1	17	17	15	5	2	49	0.0169879
130	CCW14	YLR390W-A	-0.183201	1.1354		1	8	8	0	1	8	19	0.00388402
131	YDR444W	YDR444W	-0.182819	1.1351		1	3	3	1	0	2	3	0.160954
132	YLR179C	YLR179C	-0.182057	1.1345	+	1	20	20	16	10	12	141	0.0031237
133	MKC7	YDR144C	-0.180275	1.1331		1	6	6	2	3	5	22	0.0129819
134	LCB3	YJL134W	-0.179384	1.1324		1	6	6	4	2	1	8	0.167559
135	SAM2	YDR502C	-0.179001	1.1321		1	40	22	16	10	13	842	0.00371817
136	SSL1	YLR005W	-0.177982	1.1313		1	6	6	4	2	1	7	0.170312
137	YPL236C	YPL236C	-0.176195	1.1299		1	4	4	3	0	1	3	0.173868
138	YPR137C-B	YPR137C-B	-0.173255	1.1276		2	82	0	0	0	0	7	0.179841
139	YMR147W	YMR147W	-0.172999	1.1274		1	3	3	1	3	2	10	0.0441918
140	NAR1	YNL240C	-0.172744	1.1272		1	14	13	6	2	6	15	0.0163655
141	YKU70	YMR284W	-0.172616	1.1271		1	3	3	2	1	0	4	0.0445876
142	ELO1	YJL196C	-0.172231	1.1268		1	4	4	4	2	0	14	0.0182381
143	COX12	YLR038C	-0.171079	1.1259		1	10	10	6	4	6	73	0.0112357
144	RAV2	YDR202C	-0.169797	1.1249		1	5	5	1	1	3	4	0.187062
145	IBA57	YJR122W	-0.168257	1.1237		1	8	8	4	2	3	9	0.0204291
146	ODC2	YOR222W	-0.168	1.1235		1	23	23	19	9	4	94	0.0125731
147	VPS75	YNL246W	-0.167743	1.1233		1	8	8	4	0	4	10	0.0498754
148	HIT1	YJR055W	-0.167615	1.1232		1	4	4	3	0	2	6	0.191727
149	RRP4	YHR069C	-0.167358	1.123		1	9	9	5	0	4	6	0.0503151
150	SIZ1	YDR409W	-0.167229	1.1229		1	5	5	1	0	4	4	0.192559
151	RPA43	YOR340C	-0.167229	1.1229		1	16	16	6	5	12	67	0.00762673
152	DAD1	YDR016C	-0.167101	1.1228		1	3	3	0	0	3	4	0.192837
153	TSR3	YOR006C	-0.165558	1.1216		1	7	7	0	0	7	9	0.0220446
154	DSN1	YIR010W	-0.165301	1.1214		1	4	4	1	0	3	4	0.0527179
155	PRP39	YML046W	-0.165172	1.1213		1	7	7	6	0	1	4	0.197049
156	VMR1	YHL035C	-0.164915	1.1211		1	12	7	6	4	1	13	0.0206808
157	IMD4	YML056C	-0.164271	1.1206		1	33	22	13	8	12	104	0.0143803
158	GIP3	YPL137C	-0.164014	1.1204		1	33	32	9	8	20	59	0.0315335
159	ACH1	YBL015W	-0.163628	1.1201		1	21	21	6	5	14	39	0.0318842
160	KRE11	YGR166W	-0.162983	1.1196		1	7	7	4	0	3	3	0.20191
161	PTK1	YKL198C	-0.162468	1.1192		1	3	3	0	1	2	3	0.0561836
162	MTG1	YMR097C	-0.161565	1.1185		1	6	6	2	0	4	3	0.205105
163	ADP1	YCR011C	-0.161307	1.1183		1	23	22	13	6	7	31	0.0229831
164	COX1	Q0045	-0.160017	1.1173		1	2	2	1	2	2	10	0.0257133
165	CWC22	YGR278W	-0.160017	1.1173		1	13	13	12	1	2	12	0.0593334
166	ALT2	YDR111C	-0.158725	1.1163		1	7	7	3	1	3	7	0.0610515
167	YMR185W	YMR185W	-0.158596	1.1162		1	2	2	1	2	0	4	0.211916
168	COX8	YLR395C	-0.156267	1.1144		1	2	2	1	1	2	9	0.0284852
169	GAT1	YFL021W	-0.15549	1.1138		1	7	7	0	0	7	9	0.0655348
170	IML1	YJR138W	-0.155361	1.1137		1	8	7	2	0	5	5	0.219518
171	YLR363W-A	YLR363W-A	-0.155361	1.1137		1	5	5	1	1	4	6	0.0657198
172	AST1	YBL069W	-0.155102	1.1135		2	13	12	3	7	5	30	0.0405189
173	ACO1	YLR304C	-0.155102	1.1135		1	74	70	50	23	34	1001	0.0132331
174	SAM4	YPL273W	-0.154972	1.1134		2	25	24	20	9	11	89	0.0133185
175	POL31	YJR006W	-0.154842	1.1133		1	7	7	5	0	2	5	0.220754
176	YNL311C	YNL311C	-0.154454	1.113		1	4	4	2	1	1	21	0.0299158
177	ASG1	YIL130W	-0.153935	1.1126		1	10	9	4	0	5	12	0.0303361
178	YOR246C	YOR246C	-0.153546	1.1123		1	7	7	7	1	1	7	0.0683578
179	VOA1	YGR106C	-0.153157	1.112		1	7	7	4	5	4	39	0.0211953
180	HSL7	YBR133C	-0.153027	1.1119		1	9	9	4	4	1	9	0.0691279
181	MPH1	YIR002C	-0.152897	1.1118		1	5	5	2	2	2	5	0.225438
182	FYV7	YLR068W	-0.152378	1.1114		1	13	11	2	1	9	32	0.0296601
183	SCY1	YGL083W	-0.152119	1.1112		1	21	21	13	6	5	43	0.0298769
184	RNH203	YLR154C	-0.152119	1.1112		1	4	4	2	0	2	3	0.227333
185	YOR238W	YOR238W	-0.151209	1.1105		1	5	5	1	2	4	8	0.071882
186	CTP1	YBR291C	-0.151079	1.1104		1	5	5	3	2	0	7	0.0720822
187	CLF1	YLR117C	-0.15069	1.1101		1	7	7	4	1	2	5	0.230839
188	YML082W	YML082W	-0.14952	1.1092		1	6	6	5	1	0	5	0.233739
189	HIS6	YIL020C	-0.149389	1.1091		1	12	12	5	8	4	34	0.047352
190	DFG10	YIL049W	-0.149389	1.1091		1	4	4	3	2	0	3	0.0747289
191	REI1	YBR267W	-0.149129	1.1089		1	24	24	13	9	9	73	0.0155348
192	SPE4	YLR146C	-0.147697	1.1078		1	12	12	6	5	4	27	0.0495531
193	SER3	YER081W	-0.146916	1.1072		1	28	15	11	8	7	414	0.019684
194	YER140W	YER140W	-0.146395	1.1068		1	5	5	2	2	1	4	0.0796138
195	YHM2	YMR241W	-0.144307	1.1052		1	25	25	16	12	7	180	0.0222498
196	DBF4	YDR052C	-0.143132	1.1043		1	6	6	2	1	3	5	0.0403161
197	VTH1	YIL173W	-0.142217	1.1036		2	7	1	1	0	1	3	0.252418
198	COG5	YNL051W	-0.141564	1.1031		1	7	7	3	3	3	12	0.0419747
199	SAL1	YNL083W	-0.141433	1.103		1	6	6	2	2	3	8	0.254486
200	RAD53	YPL153C	-0.14104	1.1027		1	10	10	2	0	8	12	0.0889918
201	IRC3	YDR332W	-0.140517	1.1023		1	5	5	2	1	2	7	0.0410586
202	YCL019W	YCL019W	-0.140255	1.1021		2	42	0	0	0	0	98	0.0215713
203	AAT1	YKL106W	-0.140255	1.1021		1	11	11	6	1	5	14	0.0413472
204	YBR242W	YBR242W	-0.139469	1.1015		1	10	10	6	2	3	17	0.0422235
205	BNA5	YLR231C	-0.139469	1.1015		1	13	13	7	3	4	11	0.0422235
206	ATF1	YOR377W	-0.139469	1.1015		1	5	5	4	0	1	4	0.091906
207	SCT1	YBL011W	-0.139339	1.1014		1	17	17	9	6	4	22	0.0423711
208	GRX4	YER174C	-0.136979	1.0996		1	8	6	1	3	4	9	0.0471568
209	ULS1	YOR191W	-0.135929	1.0988		1	11	9	1	0	8	10	0.0987559
210	TRM5	YHR070W	-0.135535	1.0985		1	19	19	7	5	12	35	0.0680311
211	SGD1	YLR336C	-0.135272	1.0983		1	20	20	10	6	8	27	0.0471757
212	FUS1	YCL027W	-0.135141	1.0982		1	4	4	2	0	2	3	0.27149
213	FMP37	YGL080W	-0.135009	1.0981		1	3	3	2	1	0	3	0.1006
214	BAT1	YHR208W	-0.133827	1.0972		1	34	32	20	13	15	354	0.0357051
215	CYC1	YJR048W	-0.133827	1.0972		1	19	15	8	5	10	213	0.0357051
216	DAP2	YHR028C	-0.133695	1.0971		1	20	20	14	7	2	32	0.0491587
217	HPA3	YEL066W	-0.132906	1.0965		1	9	9	6	3	2	18	0.0726929
218	COQ3	YOL096C	-0.132774	1.0964		1	6	6	4	0	3	6	0.278083
219	TRI1	YMR233W	-0.132116	1.0959		1	8	8	4	0	4	5	0.106582
220	YHR214C-B	YHR214C-B	-0.131458	1.0954		1	81	0	0	0	0	6	0.281797
221	DLD1	YDL174C	-0.131326	1.0953		1	47	47	35	21	20	219	0.0397881
222	SAM3	YPL274W	-0.130536	1.0947		1	13	13	8	5	3	36	0.0771168
223	RBA50	YDR527W	-0.130272	1.0945		1	16	16	0	1	15	23	0.0537041
224	PMS1	YNL082W	-0.129876	1.0942		1	7	7	2	1	5	6	0.111403
225	SPP41	YDR464W	-0.128953	1.0935		1	24	24	3	3	21	33	0.0555464
226	FOL3	YMR113W	-0.128953	1.0935		1	5	5	2	1	2	5	0.288956
227	YBL059W	YBL059W	-0.128821	1.0934		1	4	4	2	1	1	4	0.289337
228	DGA1	YOR245C	-0.128029	1.0928		1	4	4	2	2	1	7	0.115507
229	IDH2	YOR136W	-0.127237	1.0922		1	26	26	21	12	11	251	0.0473169
230	TAF8	YML114C	-0.126973	1.092		1	5	5	2	0	3	4	0.294703
231	RPL9A	YGL147C	-0.126709	1.0918		1	25	4	3	1	2	126	0.0495424
232	MTR3	YGR158C	-0.126444	1.0916		1	6	6	2	3	3	4	0.296249
233	MIF2	YKL089W	-0.125651	1.091		1	6	6	0	0	6	7	0.29858
234	RPL4A	YBR031W	-0.125387	1.0908		1	41	2	2	0	2	127	0.051099
235	RPM2	YML091C	-0.125254	1.0907		1	16	16	10	1	5	17	0.0877647
236	TFB2	YPL122C	-0.124857	1.0904		1	6	5	4	0	1	3	0.300925
237	TRM3	YDL112W	-0.12446	1.0901		1	57	57	30	29	8	132	0.0374348
238	ISA1	YLL027W	-0.124328	1.09		1	6	6	1	0	5	7	0.302496
239	YHR009C	YHR009C	-0.123401	1.0893		1	16	16	6	4	10	27	0.0917705
240	RRP5	YMR229C	-0.122606	1.0887		1	165	164	123	65	54	1266	0.0572548
241	GPM3	YOL056W	-0.122209	1.0884		1	17	15	10	5	2	19	0.0944252
242	RAI1	YGL246C	-0.121944	1.0882		1	13	13	9	1	5	13	0.0680634
243	CTR1	YPR124W	-0.120883	1.0874		1	11	11	1	6	8	30	0.0680021
244	PPS1	YBR276C	-0.120086	1.0868		1	3	3	0	1	2	5	0.0711083
245	PEX15	YOL044W	-0.119423	1.0863		1	2	2	0	1	1	3	0.317311
246	CYS3	YAL012W	-0.11929	1.0862		1	33	33	25	9	13	347	0.065393
247	MPP6	YNR024W	-0.118758	1.0858		1	9	9	3	0	7	8	0.13793
248	YPL199C	YPL199C	-0.118626	1.0857		1	11	11	3	6	7	36	0.102774
249	SBE22	YHR103W	-0.118094	1.0853		1	9	9	0	2	7	8	0.321404
250	SSF1	YHR066W	-0.117961	1.0852		1	25	8	4	2	5	75	0.0463976
251	RPO41	YFL036W	-0.117695	1.085		1	23	23	12	5	6	35	0.0467998
252	LSB1	YGR136W	-0.117562	1.0849		1	8	8	0	2	8	20	0.105362
253	RRT14	YIL127C	-0.117429	1.0848		1	14	14	3	5	11	42	0.105689
254	MRPL39	YML009C	-0.117296	1.0847		1	7	7	4	1	2	6	0.323878
255	PCT1	YGR202C	-0.116365	1.084		1	27	26	12	11	11	43	0.0488563
256	TIR3	YIL011W	-0.116099	1.0838		1	2	2	0	0	2	3	0.327615
257	MSS11	YMR164C	-0.116099	1.0838		1	2	2	0	0	2	3	0.327615
258	YBL028C	YBL028C	-0.115965	1.0837		1	13	11	2	5	8	47	0.0494882
259	NSR1	YGR159C	-0.115965	1.0837		1	33	33	22	9	14	382	0.0744841
260	NCE103	YNL036W	-0.1153	1.0832		1	12	12	9	6	4	41	0.050557
261	NAF1	YNL124W	-0.1153	1.0832		1	7	7	2	1	6	11	0.147106
262	LHP1	YDL051W	-0.115033	1.083		1	38	38	25	8	16	150	0.0697484
263	NDE1	YMR145C	-0.114634	1.0827		1	51	48	37	21	19	530	0.078405
264	UTP18	YJL069C	-0.1145	1.0826		1	18	18	11	7	8	62	0.0518657
265	RLI1	YDR091C	-0.113701	1.082		1	51	50	37	15	10	287	0.0812506
266	OSW5	YMR148W	-0.113701	1.082		1	2	2	1	1	1	8	0.0824404
267	IRC5	YFR038W	-0.113567	1.0819		1	11	10	4	2	5	38	0.0534292
268	JIP5	YPR169W	-0.113167	1.0816		1	21	21	12	5	11	43	0.116609
269	DIC1	YLR348C	-0.113034	1.0815		1	17	17	14	5	0	52	0.116964
270	CMC1	YKL137W	-0.112633	1.0812		1	7	6	2	3	5	23	0.0830205
271	CTF3	YLR381W	-0.112633	1.0812		1	4	4	2	2	0	4	0.154493
272	RPS10B	YMR230W	-0.112367	1.081		1	16	2	1	0	1	3	0.33944
273	RAS1	YOR101W	-0.111833	1.0806		1	21	20	15	2	8	43	0.120204
274	DBP2	YNL112W	-0.111298	1.0802		1	51	50	39	13	12	277	0.0889633
275	ROK1	YGL171W	-0.111165	1.0801		1	46	46	25	13	20	152	0.0777783
276	MRPL50	YNR022C	-0.110096	1.0793		1	7	7	1	1	6	11	0.0881467
277	RRS1	YOR294W	-0.109829	1.0791		1	13	13	3	4	10	63	0.0807213
278	YFR045W	YFR045W	-0.109695	1.079		1	7	7	5	3	1	19	0.0603438
279	SFK1	YKL051W	-0.109427	1.0788		1	3	3	2	1	1	10	0.0908102
280	DRE2	YKR071C	-0.109294	1.0787		1	19	19	6	3	18	46	0.0819243
281	JLP2	YMR132C	-0.109294	1.0787		1	4	4	1	0	3	6	0.34938
282	YJR015W	YJR015W	-0.10916	1.0786		1	4	4	0	2	4	8	0.349816
283	NOC3	YLR002C	-0.108892	1.0784		1	37	36	23	16	12	141	0.0828364
284	MPS3	YJL019W	-0.108759	1.0783		1	9	9	2	3	5	10	0.09218
285	IES4	YOR189W	-0.108759	1.0783		1	4	4	1	1	3	7	0.351129
286	KIN4	YOR233W	-0.108759	1.0783		1	6	6	2	0	4	6	0.165726
287	NOP13	YNL175C	-0.108491	1.0781		1	48	48	21	16	32	197	0.083757
288	SEN34	YAR008W	-0.107956	1.0777		1	7	7	6	1	1	5	0.353765
289	FAA3	YIL009W	-0.107822	1.0776		1	32	27	19	8	6	61	0.0639458
290	AIM32	YML050W	-0.107554	1.0774		1	5	5	3	1	1	3	0.355088
291	ADE12	YNL220W	-0.107554	1.0774		1	36	36	25	17	8	177	0.102152
292	SMC6	YLR383W	-0.106884	1.0769		1	8	8	3	3	2	11	0.0949973
293	ATP14	YLR295C	-0.10675	1.0768		1	2	2	0	1	2	8	0.134697
294	LTV1	YKL143W	-0.106616	1.0767		1	17	16	3	3	11	46	0.135097
295	COX10	YPL172C	-0.106616	1.0767		1	5	5	1	3	2	6	0.172194
296	FLD1	YLR404W	-0.105812	1.0761		1	4	4	2	1	1	3	0.174671
297	CAC2	YML102W	-0.105812	1.0761		1	4	4	1	0	3	4	0.360862
298	YMR258C	YMR258C	-0.105008	1.0755		1	4	4	1	3	1	8	0.139966
299	UTP21	YLR409C	-0.104605	1.0752		1	39	39	25	14	3	92	0.070545
300	YCR087C-A	YCR087C-A	-0.104471	1.0751		1	12	12	6	6	10	57	0.141621
301	TPA1	YER049W	-0.104471	1.0751		1	50	50	35	13	16	219	0.0934407
302	KNS1	YLL019C	-0.104337	1.075		1	2	2	1	1	1	14	0.0937789
303	TEA1	YOR337W	-0.104068	1.0748		1	4	4	2	0	2	3	0.366701
304	YLR063W	YLR063W	-0.103934	1.0747		1	18	18	15	4	5	40	0.10256
305	ATM1	YMR301C	-0.103934	1.0747		1	21	21	14	9	3	35	0.10256
306	NSL1	YPL233W	-0.103665	1.0745		1	4	4	0	0	4	4	0.368058
307	PET191	YJR034W	-0.103397	1.0743		1	13	13	7	4	8	31	0.144976
308	BRE2	YLR015W	-0.103128	1.0741		1	7	7	3	3	4	11	0.183127
309	FAR10	YLR238W	-0.10286	1.0739		1	4	4	2	0	2	6	0.370783
310	YOR051C	YOR051C	-0.102591	1.0737		1	22	22	10	8	12	70	0.0749543
311	YBR126W-A	YBR126W-A	-0.102457	1.0736		1	3	3	3	1	2	3	0.185291
312	COX4	YGL187C	-0.102457	1.0736		1	13	12	9	3	5	46	0.0752563
313	TSR1	YDL060W	-0.102053	1.0733		1	38	38	25	13	14	225	0.0996837
314	GCD14	YJL125C	-0.102053	1.0733		1	17	17	10	2	7	20	0.106098
315	SRB2	YHR041C	-0.101785	1.0731		1	6	6	5	0	1	3	0.374437
316	RFX1	YLR176C	-0.101785	1.0731		1	4	4	1	1	2	6	0.374437
317	COX11	YPL132W	-0.101785	1.0731		1	14	14	10	4	3	21	0.150127
318	TRM8	YDL201W	-0.10165	1.073		1	22	22	13	11	9	98	0.100757
319	CDC23	YHR166C	-0.10165	1.073		1	3	3	2	0	1	5	0.374895
320	ICE2	YIL090W	-0.101516	1.0729		1	5	5	4	2	0	9	0.375354
321	YVH1	YIR026C	-0.101381	1.0728		1	17	17	10	4	11	38	0.107721
322	HCA4	YJL033W	-0.101381	1.0728		1	36	36	20	11	19	123	0.101478
323	ARX1	YDR101C	-0.100709	1.0723		1	47	47	37	16	20	267	0.13024
324	YML119W	YML119W	-0.100709	1.0723		1	8	8	1	2	7	13	0.191009
325	YPR022C	YPR022C	-0.100439	1.0721		1	7	7	0	0	7	14	0.191901
326	RPL36A	YMR194W	-0.0997665	1.0716		2	25	3	2	2	3	36	0.105892
327	YHR033W	YHR033W	-0.0996319	1.0715		1	5	5	3	2	0	5	0.38182
328	FAR11	YNL127W	-0.0996319	1.0715		1	8	7	0	0	7	10	0.112581
329	NSE1	YLR007W	-0.0994972	1.0714		1	9	9	7	1	1	10	0.382285
330	ERV14	YGL054C	-0.0989585	1.071		1	2	2	1	1	0	15	0.159491
331	HAS1	YMR290C	-0.0989585	1.071		1	46	46	40	16	12	300	0.138306
332	ADE5,7	YGL234W	-0.098689	1.0708		1	52	52	39	20	19	440	0.139581
333	ALD5	YER073W	-0.0984196	1.0706		1	31	29	21	12	13	138	0.140866
334	NSA2	YER126C	-0.0982848	1.0705		1	21	21	15	7	8	124	0.110075
335	LAA1	YJL207C	-0.0978804	1.0702		1	12	11	10	1	1	25	0.200534
336	LIP2	YLR239C	-0.0978804	1.0702		1	9	9	7	0	2	5	0.387893
337	MFB1	YDR219C	-0.0972062	1.0697		1	4	4	0	0	4	3	0.390246
338	ASN1	YPR145W	-0.0970714	1.0696		1	53	42	28	18	17	486	0.147429
339	RPS26B	YER131W	-0.0969365	1.0695		1	18	3	0	2	3	44	0.113994
340	ACK1	YDL203C	-0.0966667	1.0693		1	7	7	2	1	4	9	0.119663
341	YBR139W	YBR139W	-0.0965317	1.0692		1	5	5	4	0	2	5	0.205196
342	RIX7	YLL034C	-0.0965317	1.0692		2	45	44	25	16	15	108	0.0895914
343	TCM62	YBR044C	-0.0962619	1.069		1	3	3	1	1	1	3	0.393557
344	WAR1	YML076C	-0.0962619	1.069		1	4	4	0	1	3	6	0.120735
345	TGS1	YPL157W	-0.0962619	1.069		1	9	9	7	0	2	21	0.120957
346	UTP14	YML093W	-0.0961269	1.0689		1	23	23	2	9	18	45	0.0906462
347	UTP30	YKR060W	-0.0959919	1.0688		1	22	22	16	8	5	69	0.0910001
348	RPC34	YNR003C	-0.0958569	1.0687		1	16	16	13	3	5	46	0.17027
349	ENP1	YBR247C	-0.0953168	1.0683		1	43	43	34	12	14	115	0.118846
350	TRM2	YKR056W	-0.0951818	1.0682		1	22	22	5	8	14	46	0.172687
351	RPL40A	YIL148W	-0.0950467	1.0681		3	18	4	2	3	3	91	0.11967
352	YOR356W	YOR356W	-0.0950467	1.0681		1	46	46	26	18	22	159	0.11967
353	COQ5	YML110C	-0.0946415	1.0678		1	20	20	18	6	6	74	0.120916
354	RIO1	YOR119C	-0.0945063	1.0677		1	21	21	14	3	4	23	0.125509
355	NOP53	YPL146C	-0.0945063	1.0677		1	31	31	11	10	25	100	0.121334
356	ERG1	YGR175C	-0.0943712	1.0676		1	38	37	32	11	5	152	0.121753
357	RPL43B	YJR094W-A	-0.0938306	1.0672		2	21	21	17	4	6	277	0.164159
358	ADR1	YDR216W	-0.0936954	1.0671		1	16	16	5	4	9	19	0.178098
359	LIA1	YJR070C	-0.0936954	1.0671		1	36	36	27	10	15	246	0.164886
360	DFR1	YOR236W	-0.0936954	1.0671		1	8	8	6	2	2	16	0.178098
361	MPP10	YJR002W	-0.093425	1.0669		1	31	30	6	12	26	106	0.0979439
362	DMA1	YHR115C	-0.0932897	1.0668		1	5	4	3	0	2	3	0.404087
363	RPL36B	YPL249C-A	-0.0932897	1.0668		1	28	6	3	2	5	568	0.167085
364	RRP15	YPR143W	-0.092884	1.0665		1	19	19	8	6	16	98	0.09946
365	RPL37B	YDR500C	-0.0927487	1.0664		1	10	5	3	3	4	161	0.170051
366	YGL159W	YGL159W	-0.0926134	1.0663		1	3	3	0	1	2	3	0.219188
367	YDR532C	YDR532C	-0.0922074	1.066		1	5	5	1	0	5	8	0.18364
368	MRP20	YDR405W	-0.090718	1.0649		1	15	15	9	4	5	39	0.189315
369	HMO1	YDR174W	-0.0905825	1.0648		1	16	16	5	5	12	102	0.13396
370	NMD4	YLR363C	-0.0905825	1.0648		1	5	5	1	2	4	8	0.136167
371	YMR291W	YMR291W	-0.090447	1.0647		1	12	12	2	1	9	10	0.227211
372	SPC25	YER018C	-0.0903115	1.0646		1	4	4	3	1	1	4	0.22772
373	OLA1	YBR025C	-0.0901759	1.0645		1	48	47	35	16	16	366	0.184697
374	RLM1	YPL089C	-0.0901759	1.0645		2	4	4	0	0	4	3	0.415297
375	YLL032C	YLL032C	-0.0900404	1.0644		1	10	10	7	1	2	11	0.22874
376	IMD3	YLR432W	-0.0900404	1.0644		2	36	17	7	10	12	368	0.185494
377	YCS4	YLR272C	-0.0896337	1.0641		1	9	9	5	0	4	6	0.417268
378	YOR262W	YOR262W	-0.0896337	1.0641		1	4	3	1	0	2	3	0.230277
379	DUS4	YLR405W	-0.0892269	1.0638		1	4	4	2	1	2	5	0.41875
380	IMD1	YAR073W	-0.0890913	1.0637		1	12	1	1	1	0	3	0.232337
381	PGD1	YGL025C	-0.0890913	1.0637		1	6	6	0	0	6	7	0.232337
382	IPP1	YBR011C	-0.0886844	1.0634		1	33	32	24	17	24	686	0.193605
383	PYC2	YBR218C	-0.0886844	1.0634		1	80	30	23	13	8	639	0.193605
384	NOC2	YOR206W	-0.0886844	1.0634		1	59	59	41	28	22	326	0.193605
385	PXR1	YGR280C	-0.0885487	1.0633		1	16	15	7	4	10	34	0.19781
386	CIT1	YNR001C	-0.088413	1.0632		1	38	34	20	11	12	176	0.195259
387	MDN1	YLR106C	-0.0881416	1.063		2	197	196	159	30	34	421	0.142312
388	APS3	YJL024C	-0.0880059	1.0629		1	5	5	4	1	1	4	0.423218
389	TRM44	YPL030W	-0.0880059	1.0629		1	22	22	12	4	8	40	0.144276
390	DBF2	YGR092W	-0.0875986	1.0626		1	13	9	6	2	4	7	0.238076
391	YML045W	YML045W	-0.0875986	1.0626		1	84	0	0	0	0	541	0.200285
392	JJJ1	YNL227C	-0.086512	1.0618		2	9	9	2	2	6	16	0.242316
393	ORC5	YNL261W	-0.086512	1.0618		1	9	9	9	1	0	16	0.147948
394	ATP6	Q0085	-0.0863762	1.0617		1	2	2	0	2	1	3	0.429224
395	PET9	YBL030C	-0.0863762	1.0617		2	43	36	26	17	13	1004	0.208006
396	NAM7	YMR080C	-0.0862403	1.0616		1	36	36	27	2	9	54	0.207153
397	GZF3	YJL110C	-0.0858325	1.0613		1	4	4	0	0	4	6	0.431238
398	YKR096W	YKR096W	-0.0855606	1.0611		1	6	5	3	1	2	9	0.246072
399	GAS5	YOL030W	-0.0855606	1.0611		1	12	12	6	4	6	63	0.121879
400	NOP14	YDL148C	-0.0854247	1.061		2	45	44	24	10	22	154	0.12233
401	DBP9	YLR276C	-0.0854247	1.061		2	54	53	39	22	15	188	0.152073
402	WHI2	YOR043W	-0.0854247	1.061		1	15	14	8	4	4	14	0.151223
403	BTT1	YDR252W	-0.0851527	1.0608		1	3	3	0	0	3	3	0.247695
404	KAP122	YGL016W	-0.0851527	1.0608		1	13	13	12	2	1	52	0.153183
405	PNT1	YOR266W	-0.0847446	1.0605		1	6	6	3	1	2	4	0.435286
406	YBR074W	YBR074W	-0.0846086	1.0604		1	15	15	10	5	3	28	0.153717
407	CGR1	YGL029W	-0.0846086	1.0604		1	11	10	1	1	10	49	0.213947
408	SPC105	YGL093W	-0.0844725	1.0603		1	11	9	1	1	8	18	0.214521
409	MRD1	YPR112C	-0.0842004	1.0601		1	52	52	29	15	23	160	0.126448
410	TMA23	YMR269W	-0.0839282	1.0599		1	11	11	4	3	9	24	0.157131
411	ARP4	YJL081C	-0.083792	1.0598		2	18	18	5	3	11	29	0.127845
412	EBP2	YKL172W	-0.083792	1.0598		1	37	37	13	20	30	374	0.225032
413	BNA4	YBL098W	-0.0836559	1.0597		1	20	20	11	3	6	67	0.158696
414	YEF3	YLR249W	-0.0836559	1.0597		1	108	83	58	36	48	4999	0.225955
415	MET14	YKL001C	-0.0835197	1.0596		1	11	11	6	5	6	24	0.218569
416	CIT2	YCR005C	-0.0832474	1.0594		1	21	17	11	4	5	36	0.129728
417	SSB1	YDL229W	-0.0831112	1.0593		1	83	6	4	2	2	99	0.160779
418	SET2	YJL168C	-0.0831112	1.0593		1	20	20	7	6	14	42	0.159808
419	FSH1	YHR049W	-0.0827026	1.059		1	23	23	14	13	15	125	0.2325
420	RAD14	YMR201C	-0.0825664	1.0589		1	3	3	1	0	2	5	0.258158
421	VTS1	YOR359W	-0.0822938	1.0587		1	9	9	4	0	7	12	0.160962
422	RPS29A	YLR388W	-0.0821576	1.0586		1	12	11	7	6	3	195	0.236302
423	GNT1	YOR320C	-0.0820213	1.0585		1	12	12	9	3	2	30	0.161831
424	BRR2	YER172C	-0.081885	1.0584		1	30	30	13	5	12	23	0.16389
425	YGR210C	YGR210C	-0.081885	1.0584		1	12	12	7	2	3	16	0.225643
426	BMS1	YPL217C	-0.081885	1.0584		1	53	52	33	18	15	168	0.134531
427	ARO4	YBR249C	-0.0817486	1.0583		1	34	30	16	9	15	362	0.239183
428	TRM82	YDR165W	-0.0816123	1.0582		1	22	22	9	9	12	55	0.135508
429	REX4	YOL080C	-0.0816123	1.0582		1	21	21	13	6	8	51	0.135508
430	TYW3	YGL050W	-0.0813396	1.058		1	8	8	2	6	3	22	0.165731
431	IDH1	YNL037C	-0.0813396	1.058		1	27	27	16	10	10	128	0.242089
432	ALB1	YJL122W	-0.0810669	1.0578		1	17	17	6	5	12	60	0.13748
433	YOR287C	YOR287C	-0.0810669	1.0578		1	15	14	0	2	14	18	0.166657
434	PRP45	YAL032C	-0.0807941	1.0576		1	5	5	0	0	5	6	0.450168
435	TIM8	YJR135W-A	-0.0807941	1.0576		1	5	5	4	2	3	14	0.230454
436	STM1	YLR150W	-0.0806577	1.0575		1	39	39	31	20	22	1130	0.24699
437	ECM1	YAL059W	-0.0805212	1.0574		1	15	15	3	7	12	44	0.139475
438	RPP1	YHR062C	-0.0805212	1.0574		1	15	15	11	5	5	42	0.139475
439	ADI1	YMR009W	-0.0805212	1.0574		1	17	17	13	6	4	35	0.231668
440	ECM22	YLR228C	-0.0803848	1.0573		1	6	6	0	1	5	6	0.267218
441	BIK1	YCL029C	-0.0801119	1.0571		1	8	8	1	1	6	8	0.168024
442	RRP14	YKL082C	-0.0798389	1.0569		1	28	28	8	9	19	77	0.142001
443	NOP4	YPL043W	-0.0797024	1.0568		1	59	59	30	20	32	212	0.174287
444	RPA14	YDR156W	-0.0794293	1.0566		1	7	7	1	3	6	24	0.236574
445	SAP185	YJL098W	-0.0794293	1.0566		1	20	20	6	7	10	29	0.172301
446	POL2	YNL262W	-0.0792928	1.0565		1	32	31	19	7	8	31	0.170734
447	SPB1	YCL054W	-0.0791562	1.0564		1	49	49	16	25	28	175	0.176528
448	AIM34	YMR003W	-0.0791562	1.0564		1	6	6	1	1	5	16	0.144563
449	QCR6	YFR033C	-0.0790196	1.0563		1	7	7	2	1	5	52	0.145079
450	DYS1	YHR068W	-0.0790196	1.0563		1	38	38	24	14	23	216	0.259045
451	CWC24	YLR323C	-0.0786098	1.056		1	7	7	0	0	7	7	0.458518
452	KEL3	YPL263C	-0.0786098	1.056		1	19	19	16	3	6	41	0.240304
453	RPP2A	YOL039W	-0.0783366	1.0558		1	10	10	7	6	8	437	0.26419
454	LAC1	YKL008C	-0.0781999	1.0557		1	4	4	2	3	2	21	0.176631
455	DSS1	YMR287C	-0.0781999	1.0557		1	7	7	3	0	4	4	0.460094
456	SMD1	YGR074W	-0.0779266	1.0555		1	6	6	2	4	1	17	0.175328
457	RRP9	YPR137W	-0.0777899	1.0554		2	38	38	19	13	16	92	0.182227
458	UBP10	YNL186W	-0.0776532	1.0553		1	22	22	1	5	19	50	0.178582
459	RPL42B	YHR141C	-0.0775165	1.0552		2	13	13	10	4	8	190	0.27046
460	RPC37	YKR025W	-0.0775165	1.0552		1	9	9	0	1	8	14	0.176725
461	AIM23	YJL131C	-0.0773797	1.0551		1	11	11	2	3	8	20	0.179564
462	DBP7	YKR024C	-0.0771062	1.0549		1	30	30	19	13	6	66	0.247254
463	RPS30A	YLR287C-A	-0.0771062	1.0549		2	16	16	10	5	7	141	0.273634
464	FSF1	YOR271C	-0.0771062	1.0549		1	26	26	21	5	7	85	0.152469
465	YCP4	YCR004C	-0.0769695	1.0548		1	25	25	15	7	15	178	0.274698
466	PUS4	YNL292W	-0.0769695	1.0548		1	21	21	6	5	14	37	0.247893
467	SAP30	YMR263W	-0.0768327	1.0547		1	6	6	2	1	4	13	0.282434
468	DCP1	YOL149W	-0.0768327	1.0547		1	8	8	4	4	2	14	0.181541
469	YDR161W	YDR161W	-0.0766959	1.0546		1	14	13	5	7	10	45	0.15409
470	LOS1	YKL205W	-0.0766959	1.0546		1	13	13	10	7	1	48	0.182038
471	YMR209C	YMR209C	-0.0764223	1.0544		1	8	8	6	2	2	8	0.28423
472	RPA190	YOR341W	-0.0761486	1.0542		1	134	132	91	58	49	972	0.281144
473	YMR259C	YMR259C	-0.0760117	1.0541		1	23	22	16	4	3	22	0.18192
474	RAD17	YOR368W	-0.0754642	1.0537		1	3	3	0	1	2	4	0.470694
475	VPS72	YDR485C	-0.0753272	1.0536		1	7	7	2	1	4	9	0.289057
476	CIN8	YEL061C	-0.0751903	1.0535		1	11	11	2	2	8	18	0.187573
477	HOM3	YER052C	-0.0751903	1.0535		1	40	39	27	16	14	229	0.193446
478	MED2	YDL005C	-0.0749164	1.0533		1	9	9	1	0	8	14	0.290883
479	NOP2	YNL061W	-0.0749164	1.0533		1	56	56	31	20	29	350	0.29101
480	RPL27A	YHR010W	-0.0746424	1.0531		2	23	23	16	10	14	791	0.293234
481	STE12	YHR084W	-0.0746424	1.0531		1	10	9	1	1	8	14	0.292104
482	ORC3	YLL004W	-0.0746424	1.0531		1	9	9	6	1	2	13	0.186746
483	RPL24A	YGL031C	-0.0745054	1.053		1	27	4	2	2	4	512	0.294351
484	NTC20	YBR188C	-0.0743684	1.0529		1	5	5	2	1	4	14	0.187723
485	YIR035C	YIR035C	-0.0743684	1.0529		1	5	5	2	2	1	10	0.293329
486	CTF18	YMR078C	-0.0743684	1.0529		1	11	11	5	0	6	8	0.190646
487	SRN2	YLR119W	-0.0742314	1.0528		1	3	3	0	0	3	4	0.293943
488	TSR2	YLR435W	-0.0742314	1.0528		1	7	7	4	4	2	16	0.188213
489	RPS5	YJR123W	-0.0735461	1.0523		1	31	31	24	11	9	645	0.302252
490	RPP2B	YDR382W	-0.073409	1.0522		1	14	14	11	7	10	374	0.303393
491	RPP0	YLR340W	-0.0731347	1.052		1	30	30	22	18	9	1178	0.305682
492	NOG1	YPL093W	-0.0729976	1.0519		1	72	72	48	35	24	512	0.306832
493	BDH1	YAL060W	-0.0728604	1.0518		1	11	11	2	8	6	34	0.169885
494	ARO1	YDR127W	-0.0728604	1.0518		1	104	103	79	52	27	819	0.307984
495	YEL007W	YEL007W	-0.0728604	1.0518		1	7	7	1	0	7	10	0.300134
496	ERG11	YHR007C	-0.0728604	1.0518		1	33	33	26	14	9	371	0.307984
497	GSP1	YLR293C	-0.0728604	1.0518		1	23	2	1	1	2	16	0.169885
498	YJL049W	YJL049W	-0.0727232	1.0517		1	7	7	5	0	2	3	0.481448
499	ATP4	YPL078C	-0.072586	1.0516		1	25	25	13	8	19	98	0.205186
500	TKL1	YPR074C	-0.0724488	1.0515		2	61	60	45	22	30	1012	0.311459
501	YHC1	YLR298C	-0.0723116	1.0514		1	6	6	0	1	6	8	0.195177
502	ESF1	YDR365C	-0.0720372	1.0512		1	37	37	8	15	32	120	0.207725
503	NOP56	YLR197W	-0.0717627	1.051		1	52	50	38	23	24	1144	0.317311
504	CDC60	YPL160W	-0.0717627	1.051		1	109	106	76	44	40	1282	0.317311
505	SWI4	YER111C	-0.0714881	1.0508		1	13	13	2	0	11	29	0.198221
506	ADE6	YGR061C	-0.0714881	1.0508		1	84	83	63	36	32	953	0.319672
507	EAF3	YPR023C	-0.0714881	1.0508		1	6	6	3	1	3	5	0.486338
508	SVP26	YHR181W	-0.0713508	1.0507		1	7	7	6	2	1	8	0.486883
509	ESF2	YNR054C	-0.0713508	1.0507		1	11	11	0	3	9	23	0.275155
510	YGR251W	YGR251W	-0.0712135	1.0506		1	8	8	1	0	7	11	0.307684
511	RPL4B	YDR012W	-0.0710762	1.0505		1	41	2	2	0	2	1434	0.323236
512	FAA2	YER015W	-0.0710762	1.0505		1	7	7	4	0	4	10	0.276538
513	BRF1	YGR246C	-0.0710762	1.0505		1	9	9	2	1	7	9	0.177633
514	YBR197C	YBR197C	-0.0708015	1.0503		1	5	5	0	0	5	8	0.309593
515	SDA1	YGR245C	-0.0708015	1.0503		1	35	33	19	11	14	136	0.178849
516	ACS2	YLR153C	-0.0706641	1.0502		1	56	55	45	18	12	745	0.326827
517	BUD21	YOR078W	-0.0706641	1.0502		1	10	10	3	1	8	21	0.278622
518	PHO3	YBR092C	-0.0705267	1.0501		1	17	12	7	6	5	92	0.214829
519	CNS1	YBR155W	-0.0705267	1.0501		1	19	19	2	5	15	46	0.279319
520	RPP1A	YDL081C	-0.0705267	1.0501		1	4	4	3	3	4	168	0.32803
521	UTP23	YOR004W	-0.0705267	1.0501		1	26	26	14	8	15	78	0.279319
522	MAK21	YDR060W	-0.0703893	1.05		1	63	63	38	26	34	295	0.215484
523	RPL34A	YER056C-A	-0.0703893	1.05		1	20	2	0	1	2	239	0.329236
524	CIC1	YHR052W	-0.0703893	1.05		1	41	41	20	16	25	215	0.329236
525	RPL13A	YDL082W	-0.0702519	1.0499		2	32	3	1	2	1	19	0.21614
526	BUD16	YEL029C	-0.0701145	1.0498		1	4	4	2	2	0	4	0.491806
527	KAP123	YER110C	-0.0699771	1.0497		1	69	68	54	37	25	1556	0.332872
528	UTP9	YHR196W	-0.0698396	1.0496		1	25	25	20	7	12	149	0.33409
529	SWI3	YJL176C	-0.0697022	1.0495		2	27	27	8	5	18	36	0.283529
530	TIF4631	YGR162W	-0.0695647	1.0494		1	73	65	38	29	41	857	0.336535
531	BUR2	YLR226W	-0.0692897	1.0492		1	8	8	4	3	5	15	0.206519
532	SKI6	YGR195W	-0.0691522	1.0491		1	10	10	8	2	2	8	0.317311
533	UTP15	YMR093W	-0.0691522	1.0491		1	27	27	21	6	7	49	0.28636
534	GIR2	YDR152W	-0.0690147	1.049		1	11	11	3	4	7	26	0.287071
535	POP5	YAL033W	-0.0687396	1.0488		1	8	8	4	1	4	9	0.319261
536	BUD14	YAR014C	-0.0687396	1.0488		1	16	16	1	4	12	22	0.212695
537	VPS52	YDR484W	-0.0687396	1.0488		1	10	10	5	0	5	9	0.319261
538	RPL3	YOR063W	-0.0687396	1.0488		1	65	65	37	34	32	2616	0.343941
539	YPR010C-A	YPR010C-A	-0.0687396	1.0488		1	6	6	4	1	1	13	0.288497
540	NUT2	YPR168W	-0.0687396	1.0488		1	5	5	1	0	4	6	0.497313
541	MSN2	YMR037C	-0.068602	1.0487		1	9	8	1	1	7	10	0.209165
542	YPK9	YOR291W	-0.068602	1.0487		1	22	22	18	3	1	22	0.319913
543	BUD22	YMR014W	-0.0684645	1.0486		1	24	24	8	6	16	46	0.289927
544	TPO3	YPR156C	-0.0684645	1.0486		1	6	5	3	4	4	37	0.213818
545	RSA4	YCR072C	-0.0681893	1.0484		1	22	22	10	3	13	43	0.291363
546	NMD2	YHR077C	-0.0681893	1.0484		1	26	25	13	4	10	34	0.214946
547	VHR1	YIL056W	-0.0681893	1.0484		1	4	4	0	0	4	4	0.499527
548	GDA1	YEL042W	-0.0677764	1.0481		1	30	30	20	15	15	189	0.228212
549	POP4	YBR257W	-0.0676387	1.048		1	5	5	1	1	3	7	0.324503
550	MSB1	YOR188W	-0.0676387	1.048		1	22	22	7	2	14	19	0.217214
551	YGR266W	YGR266W	-0.0672257	1.0477		1	33	32	25	7	4	57	0.230962
552	PUS1	YPL212C	-0.067088	1.0476		2	41	40	17	13	27	191	0.231653
553	GEP4	YHR100C	-0.0669502	1.0475		1	3	3	1	0	2	4	0.504529
554	YMR210W	YMR210W	-0.0669502	1.0475		1	6	6	4	0	3	7	0.504529
555	PKH3	YDR466W	-0.0668125	1.0474		1	7	7	0	2	5	5	0.505087
556	RPL15A	YLR029C	-0.0668125	1.0474		1	28	6	4	3	3	746	0.361641
557	DUS3	YLR401C	-0.0668125	1.0474		1	41	41	21	7	23	91	0.197209
558	GUK1	YDR454C	-0.0666748	1.0473		1	25	25	19	10	11	239	0.362927
559	RPL1B	YGL135W	-0.0666748	1.0473		2	33	33	22	16	19	1493	0.362927
560	ERV1	YGR029W	-0.0666748	1.0473		1	7	7	2	0	5	7	0.329138
561	RPL19B	YBL027W	-0.066537	1.0472		2	36	36	22	14	16	1107	0.364217
562	NOC4	YPR144C	-0.066537	1.0472		1	17	17	15	5	1	57	0.300084
563	STE7	YDL159W	-0.0662614	1.047		1	7	7	2	2	3	7	0.331139
564	SRO9	YCL037C	-0.0661236	1.0469		1	30	30	18	10	20	172	0.368104
565	MSS2	YDL107W	-0.0659858	1.0468		1	8	8	3	2	3	9	0.219458
566	SUI1	YNL244C	-0.0657102	1.0466		1	12	12	8	5	6	146	0.23865
567	RUB1	YDR139C	-0.0655723	1.0465		1	2	2	1	0	2	5	0.221118
568	RPS11B	YBR048W	-0.0654344	1.0464		2	26	26	18	11	11	689	0.374641
569	RPL30	YGL030W	-0.0654344	1.0464		2	16	16	13	7	9	310	0.374641
570	HMT1	YBR034C	-0.0652966	1.0463		1	18	18	13	8	8	66	0.204537
571	NOP6	YDL213C	-0.0652966	1.0463		1	19	19	5	5	13	77	0.204537
572	HMI1	YOL095C	-0.0652966	1.0463		1	5	5	4	0	1	14	0.204537
573	YIH1	YCR059C	-0.0650208	1.0461		1	6	6	4	3	0	9	0.223345
574	RPL8B	YLL045C	-0.0650208	1.0461		1	44	9	5	5	8	1856	0.3786
575	ADE17	YMR120C	-0.0650208	1.0461		1	57	50	37	16	18	454	0.3786
576	YIF1	YNL263C	-0.0650208	1.0461		1	4	4	4	1	0	23	0.228238
577	LYS14	YDR034C	-0.0648829	1.046		1	6	6	2	2	2	6	0.22883
578	UTP10	YJL109C	-0.064469	1.0457		1	88	87	82	20	8	352	0.245079
579	NOP58	YOR310C	-0.064469	1.0457		2	52	50	32	26	23	781	0.383919
580	RPS8A	YBL072C	-0.064331	1.0456		2	34	34	19	12	17	907	0.385256
581	YNL022C	YNL022C	-0.0641931	1.0455		1	18	18	11	5	6	36	0.231805
582	YDR266C	YDR266C	-0.0640551	1.0454		1	29	29	15	2	16	37	0.313508
583	YEL043W	YEL043W	-0.0639171	1.0453		1	10	10	1	0	9	9	0.227851
584	BUD2	YKL092C	-0.0639171	1.0453		1	14	14	8	1	5	11	0.516886
585	MAP1	YLR244C	-0.0639171	1.0453		1	26	26	17	10	14	141	0.247977
586	NEW1	YPL226W	-0.063779	1.0452		1	102	102	77	37	37	843	0.390635
587	WHI4	YDL224C	-0.063641	1.0451		1	12	12	5	0	7	15	0.228988
588	MIC14	YDR031W	-0.0635029	1.045		1	7	7	3	0	5	10	0.344693
589	MSH6	YDR097C	-0.0635029	1.045		1	31	31	21	5	12	44	0.234809
590	RIM101	YHL027W	-0.0635029	1.045		1	3	3	0	0	3	4	0.518585
591	SEN54	YPL083C	-0.0635029	1.045		1	7	7	5	1	1	7	0.518585
592	RDH54	YBR073W	-0.0633649	1.0449		1	24	24	12	6	10	48	0.317311
593	UTP8	YGR128C	-0.0633649	1.0449		1	37	37	28	13	14	102	0.214159
594	YMR074C	YMR074C	-0.0633649	1.0449		1	11	11	3	4	11	41	0.214159
595	YDL063C	YDL063C	-0.0632268	1.0448		1	20	20	15	3	3	31	0.236019
596	GND1	YHR183W	-0.0632268	1.0448		2	60	60	43	22	25	804	0.396062
597	FUN30	YAL019W	-0.0630887	1.0447		1	36	36	18	7	16	48	0.252371
598	VMA2	YBR127C	-0.0630887	1.0447		1	57	57	43	10	20	414	0.397426
599	RPL35B	YDL136W	-0.0630887	1.0447		2	28	27	18	10	17	414	0.397426
600	RPS23A	YGR118W	-0.0630887	1.0447		2	29	28	15	13	15	756	0.397426
601	ATP25	YMR098C	-0.0630887	1.0447		1	12	12	8	3	2	15	0.231275
602	SHR3	YDL212W	-0.0629506	1.0446		1	6	6	2	2	3	44	0.319607
603	UTP4	YDR324C	-0.0629506	1.0446		1	44	44	39	10	10	140	0.253109
604	YSC83	YHR017W	-0.0629506	1.0446		1	5	5	2	1	2	6	0.520856
605	VPS34	YLR240W	-0.0629506	1.0446		1	11	11	7	1	4	15	0.237233
606	ERG24	YNL280C	-0.0629506	1.0446		1	8	8	7	2	1	24	0.237233
607	RET1	YOR207C	-0.0629506	1.0446		1	30	30	23	12	7	90	0.319607
608	RRP12	YPL012W	-0.0629506	1.0446		1	64	64	51	21	17	366	0.253109
609	RPL32	YBL092W	-0.0628125	1.0445		1	22	22	16	12	10	526	0.400163
610	GUA1	YMR217W	-0.0626744	1.0444		1	54	54	42	18	18	481	0.401535
611	RPL5	YPL131W	-0.0626744	1.0444		1	42	42	30	14	13	907	0.401535
612	RPL29	YFR032C-A	-0.0625362	1.0443		1	6	6	2	4	4	309	0.402911
613	RPS26A	YGL189C	-0.0625362	1.0443		1	19	4	2	3	3	388	0.402911
614	BER1	YLR412W	-0.0625362	1.0443		1	5	5	1	4	3	12	0.233578
615	VPH1	YOR270C	-0.0623981	1.0442		1	40	40	35	11	8	249	0.256075
616	NOP7	YGR103W	-0.0622599	1.0441		1	51	51	29	22	23	305	0.405672
617	HFI1	YPL254W	-0.0622599	1.0441		1	8	8	6	1	2	7	0.256821
618	YKL063C	YKL063C	-0.0621217	1.044		1	7	7	3	1	5	17	0.324235
619	ATP23	YNR020C	-0.0621217	1.044		1	6	6	2	1	4	8	0.351611
620	RPL6A	YML073C	-0.0617071	1.0437		1	38	14	8	5	11	191	0.411228
621	RPS24A	YER074W	-0.0615688	1.0436		2	36	36	23	14	14	1042	0.412625
622	RPL31A	YDL075W	-0.0614306	1.0435		1	22	2	1	1	1	577	0.414024
623	RPS27B	YHR021C	-0.0614306	1.0435		2	13	13	8	3	5	168	0.414024
624	DIG1	YPL049C	-0.0614306	1.0435		1	19	19	7	4	13	52	0.243996
625	RLP24	YLR009W	-0.0612923	1.0434		1	11	11	5	3	5	19	0.328909
626	RAT1	YOR048C	-0.0612923	1.0434		1	38	37	24	8	11	63	0.328909
627	TOF1	YNL273W	-0.0611541	1.0433		1	8	8	5	1	3	23	0.416832
628	BCS1	YDR375C	-0.0610158	1.0432		1	16	16	12	5	3	29	0.245864
629	BYE1	YKL005C	-0.0610158	1.0432		1	9	9	0	2	8	11	0.240002
630	DUS1	YML080W	-0.0610158	1.0432		1	17	17	4	2	13	25	0.245864
631	RPL25	YOL127W	-0.0608775	1.0431		1	23	23	18	10	12	574	0.419651
632	MDE1	YJR024C	-0.0607392	1.043		1	7	7	3	6	2	17	0.241184
633	MRPL16	YBL038W	-0.0606008	1.0429		1	5	5	1	2	2	6	0.359329
634	NHP2	YDL208W	-0.0606008	1.0429		1	12	12	8	4	9	112	0.265892
635	NKP1	YDR383C	-0.0604625	1.0428		1	4	4	1	0	3	6	0.531148
636	SMT3	YDR510W	-0.0604625	1.0428		1	7	7	5	2	4	27	0.229222
637	COX19	YLL018C-A	-0.0604625	1.0428		1	3	3	0	0	3	3	0.242371
638	KRI1	YNL308C	-0.0604625	1.0428		1	24	24	5	9	22	77	0.266659
639	RPL11B	YGR085C	-0.0601858	1.0426		2	26	26	18	14	12	734	0.426751
640	PEX5	YDR244W	-0.0600474	1.0425		1	9	9	1	0	8	14	0.244158
641	PRP28	YDR243C	-0.059909	1.0424		1	10	10	5	2	3	8	0.533451
642	YIL091C	YIL091C	-0.059909	1.0424		1	25	25	13	10	10	70	0.336802
643	RPL6B	YLR448W	-0.059909	1.0424		1	40	16	12	5	13	680	0.429611
644	RPS2	YGL123W	-0.0596322	1.0422		1	33	33	23	17	16	1264	0.432483
645	CYT2	YKL087C	-0.0594937	1.0421		1	7	7	1	2	5	14	0.339194
646	AIM1	YAL046C	-0.0593553	1.042		1	3	3	0	1	3	5	0.365729
647	PUF6	YDR496C	-0.0593553	1.042		1	50	50	32	22	22	255	0.435367
648	RPS0A	YGR214W	-0.0593553	1.042		1	22	4	0	3	2	37	0.272846
649	RLP7	YNL002C	-0.0593553	1.042		1	32	31	12	11	17	124	0.272846
650	RPL14B	YHL001W	-0.0590783	1.0418		1	29	2	1	1	2	11	0.254725
651	PKR1	YMR123W	-0.0589399	1.0417		1	7	6	4	1	2	18	0.248973
652	SKI2	YLR398C	-0.0588014	1.0416		1	50	49	34	14	13	95	0.238176
653	RPL2A	YFR031C-A	-0.0585243	1.0414		2	37	37	19	16	17	1683	0.444087
654	TUF1	YOR187W	-0.0585243	1.0414		1	27	27	21	7	7	189	0.277554
655	SSC1	YJR045C	-0.0583858	1.0413		1	70	59	37	21	34	1543	0.445551
656	DBP6	YNR038W	-0.0583858	1.0413		1	26	26	16	6	9	42	0.257946
657	NOG2	YNR053C	-0.0579701	1.041		1	54	53	36	22	21	216	0.280725
658	RRP42	YDL111C	-0.0578315	1.0409		1	8	8	4	2	4	15	0.373654
659	KIN28	YDL108W	-0.0576929	1.0408		1	5	5	5	0	1	11	0.254473
660	FPR4	YLR449W	-0.0574156	1.0406		1	25	23	13	7	13	309	0.283921
661	ASC1	YMR116C	-0.0574156	1.0406		1	34	34	24	16	20	1238	0.455876
662	IPI3	YNL182C	-0.0574156	1.0406		1	29	29	24	8	8	81	0.245832
663	YBR028C	YBR028C	-0.057277	1.0405		1	18	18	15	2	4	35	0.256326
664	VID27	YNL212W	-0.057277	1.0405		1	22	22	10	5	10	34	0.263161
665	RPL33A	YPL143W	-0.057277	1.0405		1	31	5	5	2	2	379	0.457362
666	PSF2	YJL072C	-0.0571383	1.0404		1	2	2	2	1	1	5	0.377294
667	DIP2	YLR129W	-0.0571383	1.0404		1	38	38	24	21	5	99	0.247384
668	CSL4	YNL232W	-0.0571383	1.0404		1	15	15	11	2	7	37	0.352972
669	SUV3	YPL029W	-0.0569996	1.0403		1	4	3	1	0	2	4	0.545642
670	BLM10	YFL007W	-0.0568609	1.0402		1	39	38	22	18	1	59	0.248944
671	YMR122W-A	YMR122W-A	-0.0568609	1.0402		1	4	4	1	0	3	4	0.546226
672	RPL18B	YNL301C	-0.0568609	1.0402		2	43	42	31	13	7	578	0.461839
673	PAM18	YLR008C	-0.0567222	1.0401		1	5	5	2	2	4	24	0.249726
674	RPL21A	YBR191W	-0.0564448	1.0399		1	20	3	3	1	1	537	0.466342
675	PSY2	YNL201C	-0.0563061	1.0398		1	9	9	2	2	5	14	0.381693
676	RPL16A	YIL133C	-0.0561673	1.0397		1	42	19	15	9	10	214	0.469357
677	RPF2	YKR081C	-0.0561673	1.0397		1	22	21	13	11	9	79	0.291207
678	UTP13	YLR222C	-0.0560285	1.0396		1	33	33	25	13	10	99	0.253666
679	YNL040W	YNL040W	-0.0560285	1.0396		1	8	7	5	2	5	18	0.261944
680	RPL26B	YGR034W	-0.0558898	1.0395		2	33	33	22	9	14	477	0.472385
681	DBP8	YHR169W	-0.0558898	1.0395		1	21	21	15	3	7	33	0.269787
682	SPT21	YMR179W	-0.0558898	1.0395		1	4	4	1	0	3	4	0.383906
683	RHO5	YNL180C	-0.0558898	1.0395		1	17	17	11	6	11	49	0.360417
684	MAK5	YBR142W	-0.055751	1.0394		2	47	47	29	16	20	155	0.293665
685	CBF5	YLR175W	-0.0556122	1.0393		1	52	52	33	17	24	432	0.475423
686	NNF2	YGR089W	-0.0554733	1.0392		1	12	12	4	4	4	14	0.552092
687	ERB1	YMR049C	-0.0553345	1.0391		1	47	47	26	18	20	163	0.296137
688	NAN1	YPL126W	-0.0553345	1.0391		1	43	43	34	15	13	176	0.478473
689	RNH201	YNL072W	-0.0551957	1.039		1	6	6	3	1	2	7	0.553269
690	PDR17	YNL264C	-0.0551957	1.039		1	9	9	3	1	7	16	0.273145
691	CAD1	YDR423C	-0.0550568	1.0389		1	5	5	0	1	4	5	0.388356
692	NTF2	YER009W	-0.0550568	1.0389		1	6	6	6	1	1	24	0.297794
693	RAS2	YNL098C	-0.0550568	1.0389		1	29	28	14	10	17	139	0.297794
694	KRE33	YNL132W	-0.0550568	1.0389		1	74	72	59	26	16	386	0.297794
695	SPE2	YOL052C	-0.0550568	1.0389		1	18	18	12	2	7	36	0.273821
696	RPL13B	YMR142C	-0.0549179	1.0388		1	33	4	2	2	1	716	0.483069
697	TFC6	YDR362C	-0.054779	1.0387		1	4	4	1	0	4	7	0.555038
698	NOP10	YHR072W-A	-0.0546401	1.0386		1	12	12	5	7	10	89	0.30029
699	RRG10	YJL062W-A	-0.0546401	1.0386		1	5	5	1	2	4	11	0.268292
700	WHI3	YNL197C	-0.0546401	1.0386		1	10	10	7	0	4	8	0.268292
701	TAH18	YPR048W	-0.0546401	1.0386		1	11	11	7	2	2	8	0.268292
702	RPS6B	YBR181C	-0.0545012	1.0385		2	47	47	24	21	27	1992	0.487689
703	URA7	YBL039C	-0.0543623	1.0384		1	52	46	37	17	13	454	0.489235
704	NGL2	YMR285C	-0.0543623	1.0384		1	11	11	3	1	7	18	0.269575
705	KRR1	YCL059C	-0.0542233	1.0383		1	27	27	16	11	15	106	0.302802
706	UTR1	YJR049C	-0.0542233	1.0383		1	9	9	2	2	7	11	0.39284
707	RPS13	YDR064W	-0.0540844	1.0382		1	25	25	17	8	11	314	0.492335
708	DEG1	YFL001W	-0.0540844	1.0382		1	9	9	1	1	7	11	0.39359
709	SER33	YIL074C	-0.0540844	1.0382		1	25	12	6	3	6	25	0.278581
710	ARB1	YER036C	-0.0539454	1.0381		1	53	53	41	16	18	717	0.49389
711	ADE13	YLR359W	-0.0536674	1.0379		1	49	47	36	19	9	269	0.497006
712	RPS3	YNL178W	-0.0536674	1.0379		1	40	40	30	15	14	717	0.497006
713	SOL3	YHR163W	-0.0533894	1.0377		1	22	22	15	8	9	99	0.307869
714	CLU1	YMR012W	-0.0533894	1.0377		1	109	108	81	41	45	986	0.500134
715	RRP7	YCL031C	-0.0532504	1.0376		1	16	15	4	7	11	34	0.376477
716	TAF2	YCR042C	-0.0532504	1.0376		1	15	15	10	3	3	35	0.308719
717	LSG1	YGL099W	-0.0532504	1.0376		2	45	45	26	16	20	161	0.308719
718	RPL10	YLR075W	-0.0532504	1.0376		1	47	47	32	16	20	872	0.501702
719	AGP2	YBR132C	-0.0531113	1.0375		1	4	4	2	1	1	5	0.562146
720	NUR1	YDL089W	-0.0531113	1.0375		1	8	8	2	5	3	12	0.275403
721	UTP5	YDR398W	-0.0531113	1.0375		2	23	23	16	5	8	60	0.377335
722	DBP3	YGL078C	-0.0529723	1.0374		2	48	47	31	19	20	311	0.504847
723	PMT6	YGR199W	-0.0528332	1.0373		1	10	10	6	5	1	11	0.379056
724	YKU80	YMR106C	-0.0528332	1.0373		1	6	5	2	1	3	9	0.400388
725	RPS4B	YHR203C	-0.0526941	1.0372		3	51	51	32	18	21	1469	0.508002
726	CEF1	YMR213W	-0.0526941	1.0372		1	7	7	2	0	5	8	0.563932
727	RPS12	YOR369C	-0.0526941	1.0372		1	18	18	14	9	9	722	0.508002
728	RPL37A	YLR185W	-0.052555	1.0371		1	10	5	4	3	4	78	0.509584
729	PAH1	YMR165C	-0.0524159	1.037		1	10	10	0	1	10	17	0.27868
730	AFT2	YPL202C	-0.0524159	1.037		1	4	3	1	0	2	3	0.565124
731	POL3	YDL102W	-0.0522768	1.0369		1	18	18	13	3	3	22	0.279339
732	SLX9	YGR081C	-0.0522768	1.0369		1	13	13	0	6	13	53	0.275721
733	CPR7	YJR032W	-0.0522768	1.0369		1	14	14	3	2	10	19	0.382511
734	RPS7A	YOR096W	-0.0522768	1.0369		1	37	16	12	8	9	1121	0.512755
735	CNN1	YFR046C	-0.0521376	1.0368		1	3	3	0	0	3	5	0.566317
736	RPL28	YGL103W	-0.0521376	1.0368		1	30	30	19	14	14	656	0.514345
737	MCM10	YIL150C	-0.0521376	1.0368		1	8	8	2	3	5	19	0.28828
738	HIS1	YER055C	-0.0519985	1.0367		1	29	29	21	13	9	263	0.515938
739	ZPR1	YGR211W	-0.0519985	1.0367		1	38	38	22	13	21	147	0.316444
740	MBP1	YDL056W	-0.0518593	1.0366		1	8	6	3	1	3	7	0.405728
741	RPS17B	YDR447C	-0.0518593	1.0366		2	21	21	13	9	12	663	0.517533
742	EXG1	YLR300W	-0.0518593	1.0366		1	19	19	16	4	3	138	0.317311
743	PRP2	YNR011C	-0.0518593	1.0366		1	9	8	3	2	4	19	0.405728
744	IDP1	YDL066W	-0.0517201	1.0365		1	47	41	24	17	21	277	0.519131
745	TOM70	YNL121C	-0.0517201	1.0365		1	80	79	49	32	45	576	0.519131
746	MCM4	YPR019W	-0.0517201	1.0365		1	33	33	24	4	8	39	0.290389
747	RPC53	YDL150W	-0.0515809	1.0364		1	19	19	8	2	12	38	0.279951
748	HIS2	YFR025C	-0.0515809	1.0364		1	5	5	1	3	1	7	0.291095
749	RKI1	YOR095C	-0.0514417	1.0363		1	24	24	12	12	12	89	0.31992
750	SRO77	YBL106C	-0.0513025	1.0362		1	6	5	3	2	2	12	0.4088
751	SAS10	YDL153C	-0.0511633	1.0361		1	26	26	5	4	21	52	0.282511
752	MRT4	YKL009W	-0.0511633	1.0361		1	20	20	14	8	11	157	0.52555
753	UBP8	YMR223W	-0.0511633	1.0361		1	5	5	1	0	4	6	0.40957
754	SEN1	YLR430W	-0.051024	1.036		1	34	34	19	3	16	43	0.283368
755	RPL16B	YNL069C	-0.051024	1.036		1	44	21	14	10	14	702	0.527162
756	PPN1	YDR452W	-0.0508847	1.0359		1	25	25	16	2	7	45	0.391241
757	ENP2	YGR145W	-0.0508847	1.0359		1	32	32	18	8	11	57	0.391241
758	ECM25	YJL201W	-0.0507455	1.0358		1	14	14	12	1	3	21	0.286659
759	AAH1	YNL141W	-0.0507455	1.0358		1	25	25	17	10	14	125	0.324302
760	SWH1	YAR042W	-0.0506062	1.0357		1	26	26	11	8	12	40	0.296068
761	RBS1	YDL189W	-0.0506062	1.0357		1	12	12	2	2	9	15	0.412661
762	TAN1	YGL232W	-0.0506062	1.0357		1	26	26	16	5	13	48	0.393002
763	COX6	YHR051W	-0.0506062	1.0357		1	17	17	11	5	8	79	0.325183
764	RPL12B	YDR418W	-0.0504669	1.0356		2	24	24	16	12	14	945	0.533635
765	YCR016W	YCR016W	-0.0503276	1.0355		2	27	27	13	10	21	92	0.287681
766	IPI1	YHR085W	-0.0503276	1.0355		1	20	19	12	4	5	60	0.287681
767	PMT4	YJR143C	-0.0503276	1.0355		1	23	23	19	9	4	94	0.287681
768	SER1	YOR184W	-0.0503276	1.0355		1	31	31	16	16	20	177	0.535259
769	BET2	YPR176C	-0.0503276	1.0355		1	7	7	6	0	1	4	0.574109
770	RPL14A	YKL006W	-0.0501882	1.0354		1	29	2	1	2	2	370	0.536887
771	ERG7	YHR072W	-0.0500489	1.0353		1	26	25	23	7	5	113	0.328725
772	YHL039W	YHL039W	-0.0497702	1.0351		1	25	25	22	6	3	80	0.398317
773	YNL010W	YNL010W	-0.0497702	1.0351		1	33	33	18	15	21	301	0.541785
774	FOL2	YGR267C	-0.0496308	1.035		1	17	17	11	6	6	40	0.331398
775	PWP1	YLR196W	-0.0494914	1.0349		1	35	35	16	16	20	157	0.332293
776	RPS1B	YML063W	-0.0494914	1.0349		1	54	18	12	6	11	1701	0.545064
777	YMR031C	YMR031C	-0.0494914	1.0349		1	79	79	29	31	63	301	0.545064
778	NCS2	YNL119W	-0.0494914	1.0349		1	11	11	5	2	6	15	0.301824
779	RHO4	YKR055W	-0.049352	1.0348		1	8	8	4	0	4	7	0.57833
780	SCS7	YMR272C	-0.0492125	1.0347		1	18	18	11	9	6	72	0.294678
781	HPT1	YDR399W	-0.0490731	1.0346		1	23	23	14	9	8	137	0.550001
782	BFR2	YDR299W	-0.0489336	1.0345		1	25	25	9	9	19	61	0.296446
783	RPL9B	YNL067W	-0.0489336	1.0345		1	25	4	3	1	3	1098	0.551652
784	CWC27	YPL064C	-0.0489336	1.0345		1	5	5	0	0	5	9	0.580144
785	YRB1	YDR002W	-0.0486547	1.0343		1	21	21	13	7	13	211	0.554962
786	HEM13	YDR044W	-0.0486547	1.0343		1	17	17	13	7	3	39	0.405475
787	TIM10	YHR005C-A	-0.0485152	1.0342		1	11	11	8	9	9	113	0.3386
788	YHR112C	YHR112C	-0.0485152	1.0342		1	2	2	1	0	1	3	0.424384
789	RPL22A	YLR061W	-0.0482362	1.034		1	15	10	7	4	6	495	0.559946
790	HAP3	YBL021C	-0.0480967	1.0339		1	4	4	1	0	3	3	0.583782
791	MRPL17	YNL252C	-0.0480967	1.0339		1	27	27	21	8	9	93	0.301794
792	RPS19A	YOL121C	-0.0480967	1.0339		1	23	4	2	1	2	470	0.561612
793	SMK1	YPR054W	-0.0480967	1.0339		1	5	3	3	0	1	8	0.426754
794	TRM1	YDR120C	-0.0479571	1.0338		1	37	37	26	10	16	171	0.34224
795	RSA1	YPL193W	-0.0479571	1.0338		1	7	7	1	1	6	12	0.300318
796	SRP40	YKR092C	-0.0473988	1.0334		1	15	15	5	6	12	122	0.306302
797	LCP5	YER127W	-0.0471196	1.0332		1	12	12	6	2	7	18	0.314319
798	PSY4	YBL046W	-0.0469799	1.0331		1	7	7	2	2	6	8	0.433115
799	TOM1	YDR457W	-0.0469799	1.0331		1	40	39	29	8	5	41	0.416365
800	RPS20	YHL015W	-0.0469799	1.0331		1	22	22	16	10	14	584	0.575036
801	YHR159W	YHR159W	-0.0469799	1.0331		1	7	6	0	0	6	3	0.588653
802	YOR021C	YOR021C	-0.0469799	1.0331		1	32	31	17	10	13	142	0.575036
803	SAT4	YCR008W	-0.0468403	1.033		1	6	6	0	1	5	11	0.305909
804	RPP1B	YDL130W	-0.0468403	1.033		1	3	3	2	2	3	166	0.576725
805	QCR10	YHR001W-A	-0.0465609	1.0328		1	5	5	5	2	3	16	0.419117
806	NUP159	YIL115C	-0.0465609	1.0328		1	45	44	5	12	38	112	0.311772
807	SMC5	YOL034W	-0.0465609	1.0328		1	7	7	3	1	4	7	0.317311
808	RNY1	YPL123C	-0.0464212	1.0327		1	2	2	0	0	2	3	0.591096
809	YHR080C	YHR080C	-0.0462815	1.0326		1	9	8	2	1	5	9	0.437121
810	VHS2	YIL135C	-0.0461418	1.0325		1	3	3	0	0	3	5	0.437925
811	RCL1	YOL010W	-0.046002	1.0324		1	17	16	14	5	4	41	0.422803
812	HAL9	YOL089C	-0.046002	1.0324		1	8	8	1	3	6	10	0.43873
813	NUP57	YGR119C	-0.0458623	1.0323		1	15	15	4	3	12	33	0.423728
814	ALG3	YBL082C	-0.0457225	1.0322		1	4	4	1	3	1	9	0.440342
815	AFG2	YLR397C	-0.0457225	1.0322		1	34	33	22	7	12	51	0.317311
816	RPL21B	YPL079W	-0.0457225	1.0322		1	20	3	3	1	1	88	0.590329
817	SEF1	YBL066C	-0.0455828	1.0321		1	10	10	1	0	9	65	0.358006
818	RSM18	YER050C	-0.045443	1.032		1	8	8	4	0	5	8	0.313001
819	PTI1	YGR156W	-0.045443	1.032		1	8	8	2	2	7	20	0.313001
820	YML108W	YML108W	-0.045443	1.032		1	5	5	2	0	3	6	0.441958
821	CYB5	YNL111C	-0.0453032	1.0319		1	9	9	4	4	6	55	0.359892
822	SCP160	YJL080C	-0.0451634	1.0318		1	141	141	102	61	73	1977	0.59719
823	PSK1	YAL017W	-0.0450235	1.0317		1	13	12	3	2	10	14	0.31515
824	MAK16	YAL025C	-0.0450235	1.0317		1	15	15	9	3	7	21	0.429303
825	CHK1	YBR274W	-0.0450235	1.0317		1	7	6	2	2	2	8	0.31515
826	MSS116	YDR194C	-0.0450235	1.0317		1	68	68	52	24	19	414	0.598911
827	RPA34	YJL148W	-0.0450235	1.0317		1	17	17	9	9	13	100	0.361784
828	TGL4	YKR089C	-0.0450235	1.0317		1	10	10	6	1	5	25	0.444389
829	DBF20	YPR111W	-0.0448837	1.0316		1	9	5	3	1	1	4	0.597845
830	RPO26	YPR187W	-0.0447438	1.0315		1	6	6	3	2	3	25	0.323857
831	COG3	YER157W	-0.044604	1.0314		1	9	9	4	2	5	18	0.317311
832	DUO1	YGL061C	-0.044604	1.0314		1	6	6	1	0	5	6	0.446829
833	RPS18A	YDR450W	-0.0444641	1.0313		2	34	34	22	11	15	643	0.60582
834	DEF1	YKL054C	-0.0443242	1.0312		1	36	36	15	14	32	326	0.607553
835	UTR4	YEL038W	-0.0441843	1.0311		1	13	13	9	6	7	45	0.327639
836	PPT1	YGR123C	-0.0441843	1.0311		1	21	21	14	5	8	48	0.327639
837	ORC4	YPR162C	-0.0441843	1.0311		1	5	5	4	0	1	7	0.600927
838	ACF4	YJR083C	-0.0440443	1.031		1	7	7	0	0	7	11	0.320207
839	BDP1	YNL039W	-0.0440443	1.031		1	10	10	2	1	8	13	0.320207
840	YNL050C	YNL050C	-0.0440443	1.031		1	8	8	1	0	7	11	0.450095
841	NOP12	YOL041C	-0.0440443	1.031		1	54	54	35	15	27	248	0.368461
842	RPS29B	YDL061C	-0.0439044	1.0309		1	11	10	6	5	2	83	0.369421
843	ARC1	YGL105W	-0.0439044	1.0309		2	47	47	22	16	31	603	0.612767
844	PTC2	YER089C	-0.0437644	1.0308		1	25	23	11	9	14	88	0.370383
845	YGL185C	YGL185C	-0.0437644	1.0308		1	3	3	1	0	2	3	0.60278
846	HUB1	YNR032C-A	-0.0437644	1.0308		1	5	5	3	2	4	12	0.321662
847	POS5	YPL188W	-0.0437644	1.0308		1	5	5	3	2	1	5	0.321662
848	ILV6	YCL009C	-0.0436245	1.0307		1	25	25	21	4	5	162	0.616255
849	CFT1	YDR301W	-0.0436245	1.0307		1	19	19	12	5	3	29	0.322391
850	CFT2	YLR115W	-0.0436245	1.0307		1	9	8	4	3	2	9	0.333342
851	YPL141C	YPL141C	-0.0436245	1.0307		1	5	5	0	1	4	6	0.452554
852	GPI11	YDR302W	-0.0434845	1.0306		1	5	5	3	2	0	4	0.453375
853	MRPL35	YDR322W	-0.0434845	1.0306		1	19	19	13	8	4	33	0.439643
854	HEH2	YDR458C	-0.0434845	1.0306		1	27	26	8	7	19	84	0.372312
855	YGL101W	YGL101W	-0.0434845	1.0306		1	14	14	9	4	6	27	0.439643
856	RRP1	YDR087C	-0.0433445	1.0305		1	30	30	24	6	8	118	0.373279
857	CHS6	YJL099W	-0.0432045	1.0304		1	8	8	4	1	4	14	0.455021
858	ORC1	YML065W	-0.0432045	1.0304		1	8	8	4	0	4	9	0.455021
859	FAP7	YDL166C	-0.0430645	1.0303		1	8	8	2	4	6	20	0.44249
860	RPL7A	YGL076C	-0.0430645	1.0303		1	42	2	1	1	1	1390	0.623258
861	CLA4	YNL298W	-0.0427844	1.0301		1	22	22	8	6	9	28	0.32679
862	MIS1	YBR084W	-0.0426443	1.03		1	80	74	52	27	36	518	0.628535
863	RPS0B	YLR048W	-0.0425043	1.0299		1	22	4	1	2	2	246	0.630299
864	ERP4	YOR016C	-0.0425043	1.0299		1	10	8	4	1	5	21	0.339593
865	DIM1	YPL266W	-0.0425043	1.0299		1	29	29	23	9	10	108	0.379115
866	RPC40	YPR110C	-0.0423642	1.0298		1	28	28	16	11	13	149	0.632065
867	RNR1	YER070W	-0.0419438	1.0295		1	49	35	28	9	11	246	0.383039
868	GCN1	YGL195W	-0.0419438	1.0295		1	134	134	112	45	15	777	0.637376
869	TMA22	YJR014W	-0.0419438	1.0295		1	19	19	8	9	13	114	0.383039
870	BUD23	YCR047C	-0.0418037	1.0294		1	9	9	8	5	4	40	0.344047
871	FCF2	YLR051C	-0.0418037	1.0294		1	13	13	4	6	6	34	0.451098
872	DGK1	YOR311C	-0.0418037	1.0294		1	8	8	4	1	5	20	0.34354
873	CTK2	YJL006C	-0.0416635	1.0293		1	8	8	8	1	0	10	0.464138
874	MEC1	YBR136W	-0.0415234	1.0292		1	10	8	5	1	2	7	0.453024
875	PUF4	YGL014W	-0.0415234	1.0292		1	26	26	7	4	16	71	0.453024
876	AIR1	YIL079C	-0.0415234	1.0292		1	8	8	2	1	5	4	0.464972
877	SAP190	YKR028W	-0.0415234	1.0292		1	27	26	8	14	16	68	0.453024
878	TAF13	YML098W	-0.0415234	1.0292		1	4	4	0	1	4	7	0.464972
879	ASP1	YDR321W	-0.0413832	1.0291		1	15	15	7	7	10	44	0.347
880	WRS1	YOL097C	-0.0413832	1.0291		1	39	39	22	13	22	213	0.644489
881	ORC2	YBR060C	-0.041243	1.029		1	13	13	6	1	7	19	0.466644
882	UTP11	YKL099C	-0.041243	1.029		1	21	21	9	8	12	42	0.347987
883	BNI4	YNL233W	-0.041243	1.029		1	11	11	0	1	11	10	0.466644
884	TYR1	YBR166C	-0.0411028	1.0289		1	12	12	5	7	6	32	0.455924
885	DUT1	YBR252W	-0.0411028	1.0289		1	11	11	6	6	5	32	0.348977
886	TPT1	YOL102C	-0.0411028	1.0289		1	3	3	1	2	2	7	0.467481
887	KTR3	YBR205W	-0.0408223	1.0287		1	21	21	14	9	8	52	0.457863
888	IMP4	YNL075W	-0.0408223	1.0287		1	29	29	25	5	6	73	0.350962
889	RPS15	YOL040C	-0.0408223	1.0287		1	15	15	8	5	8	446	0.651638
890	PRP11	YDL043C	-0.0406821	1.0286		1	8	8	8	0	1	14	0.469998
891	NOP16	YER002W	-0.0406821	1.0286		1	20	20	11	7	11	103	0.391964
892	UBC13	YDR092W	-0.0405418	1.0285		1	7	7	5	1	2	10	0.459807
893	TIM12	YBR091C	-0.0404015	1.0284		1	7	7	3	3	3	12	0.33948
894	RIX1	YHR197W	-0.0404015	1.0284		1	35	35	27	12	7	124	0.353954
895	RPS10A	YOR293W	-0.0404015	1.0284		1	16	2	1	1	1	426	0.657022
896	CAB4	YGR277C	-0.0402612	1.0283		1	15	15	10	4	3	20	0.352334
897	RSM22	YKL155C	-0.0402612	1.0283		1	15	15	7	1	9	18	0.340236
898	RPL24B	YGR148C	-0.0401209	1.0282		1	26	3	2	2	3	61	0.395973
899	ILV1	YER086W	-0.0399806	1.0281		1	41	41	34	14	9	282	0.662426
900	BUD4	YJR092W	-0.0398403	1.028		1	27	27	2	1	24	26	0.342514
901	NOB1	YOR056C	-0.0398403	1.028		1	21	21	13	8	13	78	0.357969
902	GLY1	YEL046C	-0.0396999	1.0279		1	27	27	17	9	12	278	0.666039
903	YLR407W	YLR407W	-0.0396999	1.0279		1	3	3	0	1	3	4	0.620853
904	GEA2	YEL022W	-0.0394192	1.0277		1	38	36	28	6	6	43	0.344802
905	YPR114W	YPR114W	-0.0394192	1.0277		1	6	6	4	3	2	31	0.344802
906	UTP20	YBL004W	-0.0391384	1.0275		2	89	85	77	6	6	120	0.469603
907	DUG2	YBR281C	-0.0391384	1.0275		1	9	9	4	4	1	14	0.358824
908	UBC9	YDL064W	-0.0391384	1.0275		1	13	13	5	7	8	30	0.36303
909	PDR1	YGL013C	-0.0391384	1.0275		1	11	11	5	2	5	16	0.36303
910	MEU1	YLR017W	-0.0391384	1.0275		1	15	15	10	7	5	54	0.36303
911	EFT2	YDR385W	-0.038998	1.0274		5	111	110	85	48	37	7044	0.675109
912	SSB2	YNL209W	-0.038998	1.0274		1	84	7	4	2	3	4076	0.675109
913	UBP2	YOR124C	-0.038998	1.0274		1	38	38	8	26	11	74	0.364048
914	TIF3	YPR163C	-0.038998	1.0274		1	40	40	27	6	18	269	0.675109
915	MRPL6	YHR147C	-0.0388575	1.0273		1	9	9	7	2	4	18	0.360459
916	RPL20A	YMR242C	-0.0388575	1.0273		2	35	33	27	14	8	495	0.676929
917	KKQ8	YKL168C	-0.0387171	1.0272		1	6	6	1	2	3	9	0.48185
918	ALG8	YOR067C	-0.0387171	1.0272		1	4	4	1	3	0	7	0.48185
919	AVT7	YIL088C	-0.0385767	1.0271		1	4	4	3	2	1	10	0.482704
920	LCD1	YDR499W	-0.0384362	1.027		1	5	5	1	1	3	4	0.483558
921	GTT3	YEL017W	-0.0384362	1.027		1	11	11	9	2	1	24	0.35018
922	IRC20	YLR247C	-0.0384362	1.027		1	8	8	3	2	3	9	0.474547
923	YLR253W	YLR253W	-0.0384362	1.027		1	12	12	11	2	0	13	0.35018
924	CDC33	YOL139C	-0.0384362	1.027		1	23	23	14	6	14	106	0.408158
925	RPS16B	YDL083C	-0.0381552	1.0268		2	30	30	22	16	14	521	0.686061
926	RPS9B	YBR189W	-0.0380147	1.0267		1	46	6	2	3	3	1020	0.687894
927	2001-10-01	YKL134C	-0.0380147	1.0267		1	5	4	2	0	2	9	0.365394
928	RGR1	YLR071C	-0.0380147	1.0267		1	14	13	7	2	6	30	0.352503
929	HDA3	YPR179C	-0.0380147	1.0267		1	10	10	6	2	3	13	0.352503
930	YNL155W	YNL155W	-0.0378742	1.0266		1	13	13	7	2	7	24	0.366221
931	GPR1	YDL035C	-0.0377336	1.0265		1	5	5	1	0	4	3	0.62968
932	REF2	YDR195W	-0.0377336	1.0265		2	23	22	7	1	15	32	0.367049
933	SPC72	YAL047C	-0.0374525	1.0263		1	6	5	1	1	3	5	0.630946
934	SMY2	YBR172C	-0.0374525	1.0263		1	20	20	4	1	16	63	0.375369
935	RIP1	YEL024W	-0.0374525	1.0263		1	12	12	8	6	3	80	0.415374
936	VMA7	YGR020C	-0.0374525	1.0263		1	12	12	8	3	5	58	0.375369
937	SPP2	YOR148C	-0.0374525	1.0263		1	4	4	0	0	4	6	0.481521
938	HPC2	YBR215W	-0.0373119	1.0262		1	16	15	1	1	13	16	0.369541
939	DAD3	YBR233W-A	-0.0373119	1.0262		1	6	6	0	0	6	9	0.490425
940	OTU2	YHL013C	-0.0373119	1.0262		1	14	14	5	5	10	26	0.482522
941	MSK1	YNL073W	-0.0373119	1.0262		1	17	16	12	2	3	19	0.37641
942	CMC2	YBL059C-A	-0.0371713	1.0261		1	10	10	3	3	8	33	0.483525
943	MUM2	YBR057C	-0.0371713	1.0261		1	6	6	0	0	6	15	0.491288
944	HSP150	YJL159W	-0.0368901	1.0259		1	11	8	1	1	8	46	0.379542
945	SHM2	YLR058C	-0.0367495	1.0258		1	53	52	39	19	27	562	0.704476
946	MRPL44	YMR225C	-0.0367495	1.0258		1	4	4	2	1	1	7	0.493881
947	SHE1	YBL031W	-0.0364682	1.0256		1	2	2	0	0	2	3	0.635389
948	SLM5	YCR024C	-0.0364682	1.0256		1	8	8	4	3	3	13	0.495614
949	RRP45	YDR280W	-0.0364682	1.0256		1	15	15	12	4	4	40	0.374558
950	ECM29	YHL030W	-0.0363275	1.0255		1	38	38	31	4	5	57	0.42372
951	CTK1	YKL139W	-0.0363275	1.0255		1	15	14	7	6	6	25	0.361896
952	KCS1	YDR017C	-0.0361868	1.0254		1	20	20	4	7	11	26	0.37624
953	OMS1	YDR316W	-0.0361868	1.0254		1	24	23	13	6	9	34	0.37624
954	DRS1	YLL008W	-0.0361868	1.0254		1	44	44	22	11	22	131	0.42477
955	CSM3	YMR048W	-0.0357647	1.0251		1	4	4	0	0	4	5	0.499962
956	MRPL24	YMR193W	-0.0357647	1.0251		1	12	12	9	5	4	34	0.493616
957	COX5A	YNL052W	-0.0357647	1.0251		1	7	5	2	2	2	18	0.493616
958	YNL247W	YNL247W	-0.0357647	1.0251		1	75	75	51	32	37	428	0.717482
959	MMS4	YBR098W	-0.0356239	1.025		1	5	5	0	0	5	5	0.63921
960	YTM1	YOR272W	-0.0356239	1.025		1	30	30	24	10	8	97	0.428988
961	SUR2	YDR297W	-0.0354832	1.0249		1	11	11	6	7	4	43	0.495649
962	SKI8	YGL213C	-0.0354832	1.0249		1	5	5	4	2	2	16	0.380468
963	RPL39	YJL189W	-0.0354832	1.0249		1	9	9	6	4	4	58	0.430047
964	RPL38	YLR325C	-0.0354832	1.0249		1	14	14	12	6	6	219	0.721215
965	RCO1	YMR075W	-0.0354832	1.0249		1	14	14	1	1	12	18	0.366656
966	GFD1	YMR255W	-0.0354832	1.0249		1	9	9	0	1	8	12	0.501707
967	CYK3	YDL117W	-0.0352016	1.0247		2	10	9	3	0	6	8	0.503456
968	TEF4	YKL081W	-0.0352016	1.0247		1	41	36	25	20	20	1227	0.724955
969	TAF7	YMR227C	-0.0350608	1.0246		1	8	8	0	1	8	19	0.38302
970	HOM2	YDR158W	-0.03492	1.0245		1	32	32	23	15	18	400	0.728703
971	HXT3	YDR345C	-0.0347792	1.0244		1	18	12	10	5	3	128	0.435364
972	SNF5	YBR289W	-0.0346383	1.0243		1	8	8	2	0	6	6	0.506965
973	ANP1	YEL036C	-0.0346383	1.0243		1	19	19	13	7	4	31	0.501777
974	LSB5	YCL034W	-0.0344975	1.0242		1	7	7	4	1	2	16	0.372261
975	SVL3	YPL032C	-0.0343566	1.0241		1	25	24	15	10	10	80	0.438574
976	ARO2	YGL148W	-0.0342157	1.024		1	32	32	18	16	18	281	0.738103
977	TFB4	YPR056W	-0.0342157	1.024		1	10	10	9	1	1	14	0.509606
978	KAR3	YPR141C	-0.0342157	1.024		1	10	10	5	1	4	8	0.373873
979	SHG1	YBR258C	-0.0340748	1.0239		1	5	5	1	1	3	14	0.646245
980	KRS1	YDR037W	-0.0340748	1.0239		1	70	70	47	23	29	1121	0.739989
981	MLC2	YPR188C	-0.0340748	1.0239		1	9	9	0	1	9	34	0.400858
982	NSA1	YGL111W	-0.0339339	1.0238		1	32	32	23	8	13	78	0.401944
983	PRP43	YGL120C	-0.0339339	1.0238		1	59	57	44	17	8	235	0.441798
984	YGR283C	YGR283C	-0.0339339	1.0238		1	8	8	7	0	2	14	0.511371
985	RPL23A	YBL087C	-0.033793	1.0237		2	23	23	13	10	10	463	0.743765
986	FCY1	YPR062W	-0.0336521	1.0236		1	14	14	8	6	9	71	0.40412
987	PGK1	YCR012W	-0.0335111	1.0235		1	73	73	57	30	42	4390	0.747547
988	PRP31	YGR091W	-0.0333701	1.0234		1	5	5	3	3	1	9	0.514912
989	SEC7	YDR170C	-0.0332292	1.0233		1	76	75	56	20	16	244	0.447204
990	RPL34B	YIL052C	-0.0332292	1.0233		1	20	2	0	1	2	58	0.447204
991	MRPS28	YDR337W	-0.0330882	1.0232		1	17	17	12	4	4	46	0.513125
992	TRM10	YOL093W	-0.0329472	1.0231		1	12	12	7	2	4	21	0.395946
993	SXM1	YDR395W	-0.0325241	1.0228		1	27	27	20	13	6	186	0.45265
994	EFG1	YGR271C-A	-0.0325241	1.0228		1	22	22	12	8	13	69	0.45265
995	LOC1	YFR001W	-0.032383	1.0227		1	22	22	9	6	12	56	0.414007
996	ATP7	YKL016C	-0.032383	1.0227		1	18	18	8	5	12	75	0.453744
997	RPS28A	YOR167C	-0.032383	1.0227		2	13	13	11	2	4	38	0.453744
998	MNN11	YJL183W	-0.0322419	1.0226		1	20	20	15	10	5	65	0.454839
999	TMA19	YKL056C	-0.0322419	1.0226		1	18	18	17	7	11	298	0.764654
1000	RRP8	YDR083W	-0.0321008	1.0225		1	21	21	10	6	11	46	0.520421
1001	MHR1	YDR296W	-0.0321008	1.0225		1	11	11	7	4	6	28	0.416225
1002	RPS21A	YKR057W	-0.0321008	1.0225		1	14	2	1	0	1	243	0.766563
1003	HGH1	YGR187C	-0.0319597	1.0224		1	20	20	12	11	5	87	0.457035
1004	NOP1	YDL014W	-0.0316775	1.0222		1	33	33	24	12	10	643	0.772299
1005	ERG28	YER044C	-0.0316775	1.0222		1	6	6	4	3	2	25	0.459238
1006	PLP1	YDR183W	-0.0315364	1.0221		1	5	5	1	3	1	5	0.526516
1007	SPT23	YKL020C	-0.0313952	1.022		1	7	6	2	0	4	7	0.65849
1008	TIM9	YEL020W-A	-0.031254	1.0219		1	8	8	5	2	4	25	0.526721
1009	MES1	YGR264C	-0.031254	1.0219		1	70	70	53	36	27	641	0.77805
1010	HTS1	YPR033C	-0.031254	1.0219		1	50	47	27	18	18	295	0.77805
1011	YER156C	YER156C	-0.0311128	1.0218		1	29	29	24	10	10	158	0.463661
1012	DED81	YHR019C	-0.0311128	1.0218		1	50	50	32	18	28	635	0.77997
1013	GSY1	YFR015C	-0.0309716	1.0217		1	12	9	4	2	3	19	0.408263
1014	MNP1	YGL068W	-0.0309716	1.0217		1	14	13	3	7	11	113	0.464771
1015	TOM71	YHR117W	-0.0308304	1.0216		1	34	34	22	13	12	112	0.426295
1016	RAD27	YKL113C	-0.0308304	1.0216		1	26	26	10	10	14	51	0.529888
1017	TRX1	YLR043C	-0.0306892	1.0215		1	10	9	8	7	8	189	0.785739
1018	URB1	YKL014C	-0.030548	1.0214		1	64	63	57	9	3	157	0.428554
1019	POP1	YNL221C	-0.0304067	1.0213		1	11	11	4	2	6	16	0.396087
1020	TMA16	YOR252W	-0.0302654	1.0212		1	13	13	8	4	6	37	0.534126
1021	RPL17A	YKL180W	-0.0301242	1.0211		1	31	3	2	1	1	1037	0.793452
1022	RSM10	YDR041W	-0.0299829	1.021		1	10	10	7	3	4	27	0.536252
1023	ALK2	YBL009W	-0.0298416	1.0209		1	4	4	0	0	4	5	0.665632
1024	RMD9	YGL107C	-0.0295589	1.0207		1	34	34	26	11	9	101	0.436516
1025	POL5	YEL055C	-0.0294175	1.0206		1	48	48	28	24	13	181	0.437661
1026	RPA49	YNL248C	-0.0294175	1.0206		2	38	37	20	10	19	201	0.803125
1027	NSP1	YJL041W	-0.0292762	1.0205		1	37	37	10	6	34	101	0.478213
1028	MSD1	YPL104W	-0.0292762	1.0205		1	16	16	10	5	5	31	0.541587
1029	FUN12	YAL035W	-0.0291348	1.0204		1	101	99	57	28	46	992	0.807005
1030	RIM15	YFL033C	-0.0291348	1.0204		2	11	10	2	1	7	10	0.403678
1031	SES1	YDR023W	-0.0289934	1.0203		2	55	55	36	18	29	611	0.808947
1032	YLR072W	YLR072W	-0.0289934	1.0203		1	4	4	3	0	1	5	0.669544
1033	RFT1	YBL020W	-0.028852	1.0202		1	6	6	4	0	2	5	0.670197
1034	PIB2	YGL023C	-0.028852	1.0202		1	16	16	2	1	14	24	0.421728
1035	RNT1	YMR239C	-0.028852	1.0202		1	15	14	8	4	4	17	0.421728
1036	ATG11	YPR049C	-0.0287106	1.0201		1	5	5	2	0	3	3	0.67085
1037	SEC9	YGR009C	-0.0285692	1.02		1	4	4	0	0	4	9	0.407082
1038	SYF2	YGR129W	-0.0285692	1.02		1	10	10	0	0	10	12	0.545571
1039	APM2	YHL019C	-0.0285692	1.02		1	2	2	1	0	1	11	0.483881
1040	SDS3	YIL084C	-0.0285692	1.02		1	10	9	6	1	2	7	0.671504
1041	COX15	YER141W	-0.0284277	1.0199		1	13	13	10	5	2	52	0.548028
1042	PZF1	YPR186C	-0.0284277	1.0199		1	7	7	0	2	6	9	0.424455
1043	HEM1	YDR232W	-0.0282862	1.0198		1	23	23	16	8	9	69	0.446885
1044	RML2	YEL050C	-0.0281448	1.0197		1	15	15	13	2	4	24	0.426279
1045	MUQ1	YGR007W	-0.0281448	1.0197		1	6	6	4	0	2	9	0.548324
1046	ERG5	YMR015C	-0.0280033	1.0196		1	31	31	23	16	9	182	0.488443
1047	MVD1	YNR043W	-0.0278618	1.0195		1	25	25	18	10	9	134	0.824529
1048	SSH1	YBR283C	-0.0277203	1.0194		1	16	16	12	5	1	89	0.451542
1049	PCL10	YGL134W	-0.0277203	1.0194		1	3	3	1	1	2	6	0.429024
1050	MET18	YIL128W	-0.0277203	1.0194		1	27	27	20	10	2	64	0.429024
1051	ENT5	YDR153C	-0.0275787	1.0193		1	18	18	13	1	8	33	0.429941
1052	TYS1	YGR185C	-0.0275787	1.0193		1	48	48	35	22	29	414	0.828438
1053	FUR1	YHR128W	-0.0275787	1.0193		1	20	20	16	6	7	148	0.828438
1054	RDL2	YOR286W	-0.0275787	1.0193		1	14	13	6	6	9	78	0.491881
1055	RPA135	YPR010C	-0.0274372	1.0192		2	77	76	64	17	13	407	0.830394
1056	CHZ1	YER030W	-0.0272956	1.0191		1	8	8	0	0	8	19	0.43178
1057	RPS22A	YJL190C	-0.0272956	1.0191		2	22	22	21	8	6	417	0.832351
1058	KEL2	YGR238C	-0.0270125	1.0189		1	10	8	0	0	8	9	0.555703
1059	YNL305C	YNL305C	-0.0270125	1.0189		1	2	2	1	1	1	3	0.678715
1060	TIM50	YPL063W	-0.0268709	1.0188		1	33	33	19	17	24	283	0.838231
1061	YGR026W	YGR026W	-0.0267293	1.0187		1	6	6	5	4	2	21	0.435471
1062	ILV2	YMR108W	-0.0267293	1.0187		1	48	48	35	14	21	483	0.840193
1063	PET123	YOR158W	-0.0267293	1.0187		1	31	31	18	7	15	84	0.45976
1064	MRS6	YOR370C	-0.0267293	1.0187		1	10	10	8	2	3	21	0.557556
1065	MRPL9	YGR220C	-0.0265876	1.0186		1	12	12	5	6	4	27	0.460941
1066	POL1	YNL102W	-0.0265876	1.0186		1	41	41	23	9	17	46	0.436397
1067	MGR2	YPL098C	-0.0265876	1.0186		1	3	3	2	1	1	10	0.558484
1068	UTP7	YER082C	-0.026446	1.0185		1	43	42	19	14	21	119	0.462125
1069	SSM4	YIL030C	-0.026446	1.0185		1	23	23	18	7	1	42	0.437325
1070	SHE2	YKL130C	-0.026021	1.0182		1	8	8	8	4	2	37	0.566501
1071	YBL095W	YBL095W	-0.0258793	1.0181		1	5	5	3	0	2	6	0.423502
1072	ADH1	YOL086C	-0.0258793	1.0181		2	35	32	25	17	20	3120	0.851992
1073	AIM24	YJR080C	-0.0257376	1.018		1	17	17	11	5	4	21	0.441979
1074	BRX1	YOL077C	-0.0257376	1.018		1	26	26	19	8	5	179	0.50694
1075	YGR130C	YGR130C	-0.0255958	1.0179		1	54	54	9	21	47	213	0.508109
1076	PAN5	YHR063C	-0.0255958	1.0179		1	20	20	12	9	9	53	0.508109
1077	SMC3	YJL074C	-0.0255958	1.0179		1	59	58	31	21	23	113	0.569795
1078	YKL075C	YKL075C	-0.0255958	1.0179		1	8	8	4	1	3	7	0.442914
1079	RPC19	YNL113W	-0.0255958	1.0179		1	16	16	6	2	12	60	0.469261
1080	PPM2	YOL141W	-0.0255958	1.0179		1	8	8	3	2	4	11	0.508109
1081	TMA46	YOR091W	-0.0255958	1.0179		1	31	31	7	11	25	137	0.508109
1082	RMT2	YDR465C	-0.0254541	1.0178		1	8	8	5	4	5	31	0.470457
1083	ECM32	YER176W	-0.0254541	1.0178		1	29	29	10	2	18	51	0.50928
1084	NSG1	YHR133C	-0.0253123	1.0177		1	9	9	4	3	5	15	0.427012
1085	UBP1	YDL122W	-0.0251706	1.0176		1	32	31	16	9	14	78	0.472854
1086	RAD61	YDR014W	-0.0250288	1.0175		1	6	6	3	1	3	6	0.428773
1087	ATF2	YGR177C	-0.0250288	1.0175		1	9	9	8	1	0	13	0.568745
1088	THI6	YPL214C	-0.0250288	1.0175		1	5	5	2	2	1	5	0.687947
1089	PRS3	YHL011C	-0.024887	1.0174		1	29	28	21	9	5	136	0.865807
1090	ATG2	YNL242W	-0.024887	1.0174		1	9	9	5	1	4	9	0.569683
1091	KRE5	YOR336W	-0.024887	1.0174		1	28	28	12	15	9	51	0.575307
1092	CBC2	YPL178W	-0.024887	1.0174		1	14	14	8	4	6	33	0.575307
1093	THR1	YHR025W	-0.0247452	1.0173		1	17	17	14	3	5	49	0.515156
1094	PNO1	YOR145C	-0.0247452	1.0173		2	22	22	16	7	6	83	0.515156
1095	FOB1	YDR110W	-0.0246034	1.0172		1	11	10	5	1	4	11	0.571561
1096	RPC10	YHR143W-A	-0.0246034	1.0172		1	7	7	3	5	5	55	0.516336
1097	TIF35	YDR429C	-0.0244615	1.0171		1	25	25	16	5	8	102	0.517517
1098	CUL3	YGR003W	-0.0244615	1.0171		1	5	5	1	3	1	4	0.690596
1099	HTB1	YDR224C	-0.0243197	1.017		1	21	5	0	0	5	449	0.873725
1100	BCP1	YDR361C	-0.0243197	1.017		1	17	17	12	7	7	108	0.5187
1101	RAD26	YJR035W	-0.0243197	1.017		1	5	5	1	0	4	11	0.573443
1102	SDH3	YKL141W	-0.0243197	1.017		1	4	4	2	1	3	17	0.45138
1103	TIF34	YMR146C	-0.0243197	1.017		1	32	32	28	16	18	310	0.873725
1104	SNU13	YEL026W	-0.0240359	1.0168		1	12	12	7	4	9	87	0.877689
1105	HIR2	YOR038C	-0.0240359	1.0168		1	9	8	4	2	3	9	0.575328
1106	SPE3	YPR069C	-0.0240359	1.0168		1	29	29	20	12	14	252	0.877689
1107	ATP11	YNL315C	-0.023894	1.0167		1	19	19	6	4	14	47	0.583071
1108	SUS1	YBR111W-A	-0.0237521	1.0166		1	7	7	1	0	6	27	0.584185
1109	RPC31	YNL151C	-0.0234683	1.0164		1	9	9	1	1	9	14	0.438544
1110	BAS1	YKR099W	-0.0233263	1.0163		1	4	4	2	0	2	3	0.695908
1111	YDR539W	YDR539W	-0.0231844	1.0162		1	9	9	4	3	4	11	0.440335
1112	CHO2	YGR157W	-0.0231844	1.0162		1	52	50	39	21	10	298	0.528217
1113	ARO7	YPR060C	-0.0230424	1.0161		1	17	17	8	8	10	51	0.529413
1114	HXK2	YGL253W	-0.0229004	1.016		1	46	39	32	17	18	1087	0.893586
1115	FKH1	YIL131C	-0.0227584	1.0159		1	11	10	7	2	3	13	0.443031
1116	PAP2	YOL115W	-0.0227584	1.0159		1	16	15	6	5	7	29	0.59201
1117	UBP3	YER151C	-0.0224743	1.0157		1	53	53	24	15	30	162	0.534214
1118	RSM23	YGL129C	-0.0224743	1.0157		1	32	32	16	13	19	59	0.495981
1119	NCL1	YBL024W	-0.0223323	1.0156		1	71	71	44	24	32	431	0.901555
1120	SHM1	YBR263W	-0.0223323	1.0156		1	41	39	28	10	18	196	0.901555
1121	LAG1	YHL003C	-0.0223323	1.0156		1	5	5	4	2	1	39	0.497216
1122	EGD2	YHR193C	-0.0223323	1.0156		1	20	20	11	8	14	485	0.901555
1123	NUG1	YER006W	-0.0221902	1.0155		2	53	53	32	25	30	424	0.90355
1124	NOP8	YOL144W	-0.0221902	1.0155		1	21	21	13	7	10	48	0.596506
1125	ERP3	YDL018C	-0.0220482	1.0154		1	3	3	2	0	1	3	0.701906
1126	RTT106	YNL206C	-0.0220482	1.0154		1	15	15	6	4	5	19	0.447546
1127	RRP17	YDR412W	-0.0219061	1.0153		1	15	15	5	6	11	67	0.500931
1128	UFD4	YKL010C	-0.0219061	1.0153		1	24	24	20	3	3	34	0.448452
1129	FAP1	YNL023C	-0.0219061	1.0153		1	5	5	0	1	4	6	0.448452
1130	SFL1	YOR140W	-0.0219061	1.0153		1	8	8	1	1	7	14	0.589569
1131	DPB4	YDR121W	-0.021764	1.0152		1	17	16	5	4	12	32	0.599889
1132	VAS1	YGR094W	-0.021764	1.0152		1	98	97	66	43	49	1492	0.909538
1133	CBF2	YGR140W	-0.021764	1.0152		1	11	11	6	1	4	10	0.590524
1134	MUD2	YKL074C	-0.021764	1.0152		1	14	14	9	1	5	13	0.590524
1135	CGI121	YML036W	-0.021764	1.0152		1	12	12	8	4	2	16	0.44936
1136	SKI3	YPR189W	-0.021764	1.0152		1	60	60	46	16	11	151	0.502173
1137	SWC3	YAL011W	-0.0216219	1.0151		1	10	10	4	0	6	8	0.703911
1138	NUP170	YBL079W	-0.0216219	1.0151		1	48	48	41	12	5	147	0.601018
1139	VPS35	YJL154C	-0.0216219	1.0151		1	13	13	12	1	2	26	0.450268
1140	PRP6	YBR055C	-0.0214797	1.015		1	9	9	3	0	6	10	0.451178
1141	BRL1	YHR036W	-0.0214797	1.015		1	2	2	0	0	2	3	0.70458
1142	YJL055W	YJL055W	-0.0214797	1.015		1	14	13	5	7	10	67	0.504663
1143	PAB1	YER165W	-0.0213376	1.0149		1	68	68	45	31	47	1672	0.915533
1144	UTP22	YGR090W	-0.0213376	1.0149		1	76	76	63	30	13	275	0.543886
1145	YIL151C	YIL151C	-0.0211954	1.0148		1	6	6	2	0	4	12	0.453001
1146	PBP2	YBR233W	-0.0210533	1.0147		1	6	6	4	0	2	8	0.453914
1147	IKI3	YLR384C	-0.0209111	1.0146		1	53	53	34	24	10	189	0.547537
1148	RTT10	YPL183C	-0.0209111	1.0146		1	30	30	17	15	2	45	0.606684
1149	GBP2	YCL011C	-0.0207689	1.0145		1	26	26	18	4	9	56	0.60782
1150	SDH1	YKL148C	-0.0207689	1.0145		1	27	22	15	4	9	54	0.60782
1151	COX17	YLL009C	-0.0207689	1.0145		1	3	3	1	0	2	4	0.707929
1152	IRC21	YMR073C	-0.0206267	1.0144		1	7	7	4	3	0	10	0.598201
1153	PEX25	YPL112C	-0.0206267	1.0144		1	15	13	9	2	2	12	0.45666
1154	UBR2	YLR024C	-0.0204844	1.0143		1	7	7	2	1	4	15	0.610095
1155	FIP1	YJR093C	-0.0203422	1.0142		1	9	9	1	0	8	18	0.478346
1156	HSM3	YBR272C	-0.0201999	1.0141		1	18	18	13	4	3	31	0.612375
1157	RPS14A	YCR031C	-0.0201999	1.0141		1	27	3	2	1	1	567	0.931551
1158	SAP155	YFR040W	-0.0201999	1.0141		1	11	11	6	2	3	18	0.459417
1159	GPA1	YHR005C	-0.0200577	1.014		1	24	24	17	8	9	57	0.613517
1160	MRP51	YPL118W	-0.0200577	1.014		1	21	21	12	8	4	49	0.613517
1161	ATP12	YJL180C	-0.0199154	1.0139		1	21	21	16	6	2	32	0.481291
1162	EMG1	YLR186W	-0.0199154	1.0139		1	17	17	12	8	9	85	0.556108
1163	FRS2	YFL022C	-0.0196308	1.0137		1	47	45	32	21	27	432	0.939575
1164	YGL041W-A	YGL041W-A	-0.0194884	1.0136		1	3	3	0	0	3	10	0.605928
1165	MRPL38	YKL170W	-0.0194884	1.0136		1	11	11	5	1	7	19	0.464033
1166	GPI13	YLL031C	-0.0194884	1.0136		1	12	12	6	7	3	20	0.484247
1167	BIM1	YER016W	-0.0192037	1.0134		1	3	3	1	2	1	6	0.607867
1168	RPS25A	YGR027C	-0.0192037	1.0134		1	29	2	0	2	1	335	0.9456
1169	SIR2	YDL042C	-0.0190614	1.0133		1	9	9	5	2	4	12	0.466817
1170	COG7	YGL005C	-0.0190614	1.0133		1	10	10	6	0	5	12	0.608838
1171	YHR020W	YHR020W	-0.0190614	1.0133		1	71	71	46	27	33	801	0.947609
1172	RCY1	YJL204C	-0.0190614	1.0133		1	8	8	3	2	3	8	0.608838
1173	MLP1	YKR095W	-0.0190614	1.0133		1	117	116	11	62	82	291	0.947609
1174	SYG1	YIL047C	-0.018919	1.0132		1	9	9	5	5	1	11	0.467747
1175	RPS7B	YNL096C	-0.018919	1.0132		1	36	15	10	10	11	382	0.949619
1176	ARH1	YDR376W	-0.0187766	1.0131		1	12	12	4	1	7	10	0.468678
1177	RSC2	YLR357W	-0.0187766	1.0131		1	30	29	19	2	11	38	0.528655
1178	MOT3	YMR070W	-0.0187766	1.0131		1	6	6	0	1	6	13	0.468678
1179	MRPL37	YBR268W	-0.0186342	1.013		1	5	5	1	1	5	14	0.490191
1180	MRPL32	YCR003W	-0.0186342	1.013		1	7	7	2	0	5	31	0.46961
1181	SDO1	YLR022C	-0.0184917	1.0129		2	13	13	6	10	7	47	0.531217
1182	RPS1A	YLR441C	-0.0184917	1.0129		1	50	14	8	7	11	292	0.955651
1183	PEP3	YLR148W	-0.0183493	1.0128		1	12	12	8	2	2	14	0.492181
1184	RPL15B	YMR121C	-0.0183493	1.0128		1	25	3	3	1	0	3	0.71937
1185	RKM4	YDR257C	-0.0182069	1.0127		1	12	11	3	1	7	11	0.614681
1186	GCD7	YLR291C	-0.0182069	1.0127		1	16	16	11	5	4	29	0.628451
1187	CEM1	YER061C	-0.0180644	1.0126		1	5	5	0	1	4	6	0.615658
1188	IXR1	YKL032C	-0.0180644	1.0126		1	13	13	1	3	10	37	0.629607
1189	RPL33B	YOR234C	-0.0180644	1.0126		1	29	3	3	1	1	33	0.572212
1190	UGA2	YBR006W	-0.0179219	1.0125		1	4	4	2	0	2	5	0.721397
1191	RIF1	YBR275C	-0.0179219	1.0125		1	21	21	4	4	14	28	0.474288
1192	SDH4	YDR178W	-0.0179219	1.0125		1	5	5	2	0	3	8	0.616635
1193	SCM4	YGR049W	-0.0179219	1.0125		1	8	8	5	4	4	55	0.53636
1194	DSE4	YNR067C	-0.0177794	1.0124		1	7	7	5	3	1	14	0.617613
1195	BNA6	YFR047C	-0.0176369	1.0123		1	12	12	7	3	3	18	0.633081
1196	POL32	YJR043C	-0.0176369	1.0123		1	13	13	1	1	11	26	0.538942
1197	YCR051W	YCR051W	-0.0174944	1.0122		1	10	10	4	4	6	24	0.634242
1198	YRB30	YGL164C	-0.0174944	1.0122		1	5	5	2	2	2	8	0.540235
1199	ADH4	YGL256W	-0.0174944	1.0122		1	3	3	0	0	3	4	0.723427
1200	KIC1	YHR102W	-0.0174944	1.0122		1	13	13	0	2	11	15	0.619572
1201	SRB5	YGR104C	-0.0173518	1.0121		1	5	5	3	0	2	5	0.724105
1202	CYS4	YGR155W	-0.0172093	1.012		1	63	63	42	21	40	741	0.973774
1203	YHR003C	YHR003C	-0.0172093	1.012		1	16	16	11	4	5	24	0.636565
1204	ISU1	YPL135W	-0.0172093	1.012		1	7	4	1	1	3	7	0.478994
1205	PFK1	YGR240C	-0.0170667	1.0119		1	97	96	72	31	35	1774	0.975789
1206	SRP14	YDL092W	-0.0169241	1.0118		1	10	10	8	4	5	44	0.582242
1207	TOM20	YGR082W	-0.0169241	1.0118		1	11	11	8	1	5	34	0.977805
1208	ADE2	YOR128C	-0.0169241	1.0118		1	39	39	33	12	10	149	0.582242
1209	YDR333C	YDR333C	-0.0167815	1.0117		1	27	27	13	6	14	37	0.503214
1210	TOS4	YLR183C	-0.0167815	1.0117		1	4	4	1	0	3	4	0.726816
1211	PRI1	YIR008C	-0.0166389	1.0116		1	12	12	6	2	7	16	0.584764
1212	ECM16	YMR128W	-0.0164963	1.0115		1	47	47	39	11	11	98	0.549337
1213	BRE5	YNR051C	-0.0164963	1.0115		1	32	32	19	10	21	108	0.549337
1214	BEM2	YER155C	-0.0163537	1.0114		1	63	63	49	9	17	163	0.550643
1215	ISN1	YOR155C	-0.0163537	1.0114		1	4	4	1	2	1	4	0.506248
1216	TMA20	YER007C-A	-0.016211	1.0113		1	19	19	11	13	10	87	0.588556
1217	ERP5	YHR110W	-0.016211	1.0113		1	5	5	3	1	1	3	0.729533
1218	SMX3	YPR182W	-0.016211	1.0113		1	4	4	2	2	2	10	0.507261
1219	VAR1	Q0140	-0.0160684	1.0112		1	11	11	5	3	6	18	0.508276
1220	IMP3	YHR148W	-0.0160684	1.0112		1	13	13	11	2	1	13	0.486581
1221	RPC82	YPR190C	-0.0160684	1.0112		1	22	22	15	4	7	33	0.508276
1222	GAL83	YER027C	-0.0159257	1.0111		1	11	8	0	2	6	23	0.487534
1223	RSM19	YNR037C	-0.0159257	1.0111		1	7	7	2	4	4	26	0.647069
1224	SSF2	YDR312W	-0.015783	1.011		1	23	6	4	1	4	41	0.510309
1225	TIM21	YGR033C	-0.015783	1.011		1	7	7	4	4	1	23	0.555887
1226	FCJ1	YKR016W	-0.015783	1.011		1	40	40	25	16	25	184	0.592362
1227	CUE3	YGL110C	-0.0156403	1.0109		1	14	13	4	5	8	33	0.511327
1228	MLP2	YIL149C	-0.0156403	1.0109		2	61	60	11	9	45	76	0.557202
1229	HOS2	YGL194C	-0.0154976	1.0108		1	3	3	1	0	2	3	0.732935
1230	ECM31	YBR176W	-0.0153548	1.0107		1	12	12	9	4	2	18	0.513367
1231	DNA2	YHR164C	-0.0153548	1.0107		1	8	8	4	1	4	9	0.634358
1232	THS1	YIL078W	-0.0153548	1.0107		1	68	68	47	28	20	680	1
1233	GIN4	YDR507C	-0.0152121	1.0106		1	52	51	18	13	32	91	0.561157
1234	HYP2	YEL034W	-0.0152121	1.0106		1	22	18	12	7	13	1194	0.998721
1235	COX20	YDR231C	-0.0150693	1.0105		1	13	13	5	4	9	24	0.515411
1236	RGD2	YFL047W	-0.0150693	1.0105		1	33	33	23	11	3	73	0.562479
1237	RSM25	YIL093C	-0.0150693	1.0105		1	16	16	11	4	4	74	0.562479
1238	TAH11	YJR046W	-0.0147838	1.0103		1	13	12	11	1	1	9	0.4952
1239	YCK2	YNL154C	-0.0147838	1.0103		1	26	19	11	1	8	73	0.565127
1240	GON7	YJL184W	-0.0146409	1.0102		1	3	3	0	1	3	7	0.496164
1241	RSM7	YJR113C	-0.0146409	1.0102		1	20	20	15	8	7	54	0.566454
1242	CAF4	YKR036C	-0.0146409	1.0102		1	6	6	4	0	2	6	0.737026
1243	ADE4	YMR300C	-0.0146409	1.0102		1	37	37	26	8	12	143	0.602569
1244	SMM1	YNR015W	-0.0146409	1.0102		1	5	5	0	0	5	12	0.496164
1245	LYS4	YDR234W	-0.0144981	1.0101		1	35	35	21	15	17	100	0.603851
1246	ACN9	YDR511W	-0.0144981	1.0101		1	3	3	2	3	3	20	0.519514
1247	DPH2	YKL191W	-0.0144981	1.0101		1	14	14	9	5	4	31	0.519514
1248	ATP17	YDR377W	-0.0143553	1.01		1	5	5	4	4	4	49	0.605134
1249	PTM1	YKL039W	-0.0143553	1.01		1	8	8	5	3	1	19	0.520543
1250	ATG22	YCL038C	-0.0142124	1.0099		1	3	3	1	1	1	3	0.49906
1251	PRO3	YER023W	-0.0142124	1.0099		1	19	19	15	11	13	220	0.989768
1252	HMG1	YML075C	-0.0142124	1.0099		1	46	40	32	15	15	188	0.606419
1253	YMC1	YPR058W	-0.0142124	1.0099		1	20	20	16	6	2	56	0.570443
1254	PMA1	YGL008C	-0.0140696	1.0098		2	74	74	57	25	29	1797	0.988489
1255	PSE1	YMR308C	-0.0140696	1.0098		1	43	43	31	13	5	144	0.571776
1256	GCD10	YNL062C	-0.0140696	1.0098		1	20	20	13	1	10	32	0.522603
1257	YNL313C	YNL313C	-0.0140696	1.0098		1	41	41	24	19	12	110	0.571776
1258	RNH70	YGR276C	-0.0139267	1.0097		1	14	14	2	4	9	23	0.523635
1259	POP7	YBR167C	-0.0137838	1.0096		1	2	2	2	0	1	3	0.741127
1260	SSS1	YDR086C	-0.0137838	1.0096		1	10	10	3	2	6	89	0.98593
1261	GAR1	YHR089C	-0.0137838	1.0096		1	12	12	10	7	8	123	0.98593
1262	SDH2	YLL041C	-0.0137838	1.0096		1	10	10	7	4	3	32	0.664754
1263	MAS1	YLR163C	-0.0137838	1.0096		1	16	16	8	5	8	31	0.574447
1264	NUP2	YLR335W	-0.0137838	1.0096		1	50	50	22	14	40	183	0.610281
1265	MSS4	YDR208W	-0.0136409	1.0095		1	4	4	1	0	3	10	0.741812
1266	IRC25	YLR021W	-0.0136409	1.0095		1	5	5	5	0	1	6	0.741812
1267	FKH2	YNL068C	-0.0136409	1.0095		1	14	13	1	1	11	28	0.525703
1268	PHR1	YOR386W	-0.0136409	1.0095		1	3	3	2	1	0	6	0.575784
1269	YDR239C	YDR239C	-0.013498	1.0094		1	14	14	0	1	14	10	0.64731
1270	MOB2	YFL034C-B	-0.013498	1.0094		1	12	12	10	3	0	24	0.526738
1271	COG2	YGR120C	-0.013498	1.0094		1	5	5	3	1	1	4	0.742496
1272	YGR169C-A	YGR169C-A	-0.013498	1.0094		1	10	10	1	2	9	78	0.577124
1273	RRB1	YMR131C	-0.013498	1.0094		1	28	28	19	8	16	134	0.612863
1274	GRX5	YPL059W	-0.013498	1.0094		1	13	13	8	4	7	68	0.612863
1275	ATP20	YPR020W	-0.013498	1.0094		1	7	7	5	5	5	38	0.577124
1276	ELF1	YKL160W	-0.0133551	1.0093		1	7	7	3	2	6	12	0.527775
1277	HSC82	YMR186W	-0.0133551	1.0093		1	93	20	15	9	11	4127	0.98209
1278	LEU4	YNL104C	-0.0133551	1.0093		1	55	37	27	7	14	241	0.98209
1279	RET3	YPL010W	-0.0133551	1.0093		1	10	10	8	3	3	51	0.578465
1280	ATP2	YJR121W	-0.0132121	1.0092		1	39	39	28	14	12	515	0.98081
1281	YLR057W	YLR057W	-0.0132121	1.0092		1	18	18	10	4	12	32	0.505856
1282	BUD20	YLR074C	-0.0132121	1.0092		1	11	11	6	2	8	28	0.669507
1283	LEO1	YOR123C	-0.0130692	1.0091		1	18	18	3	2	14	24	0.670697
1284	PET100	YDR079W	-0.0129262	1.009		1	6	6	3	2	4	21	0.618042
1285	PHO23	YNL097C	-0.0129262	1.009		1	6	6	3	1	4	14	0.651321
1286	ALA1	YOR335C	-0.0126402	1.0088		1	92	92	64	39	55	825	0.975689
1287	YMR31	YFR049W	-0.0124972	1.0087		1	6	6	2	2	5	19	0.675469
1288	CUS1	YMR240C	-0.0124972	1.0087		1	20	20	8	2	11	24	0.534019
1289	TCP1	YDR212W	-0.0123541	1.0086		1	46	46	40	14	13	291	0.973129
1290	DLD3	YEL071W	-0.0123541	1.0086		1	50	47	34	18	18	425	0.973129
1291	MNN1	YER001W	-0.0123541	1.0086		1	41	41	27	15	17	110	0.587897
1292	YRF1-1	YDR545W	-0.0122111	1.0085		25	35	2	1	0	1	28	0.536109
1293	RAD7	YJR052W	-0.0122111	1.0085		1	4	4	2	0	2	5	0.748672
1294	NIP7	YPL211W	-0.0122111	1.0085		1	17	17	11	7	5	76	0.624545
1295	GRS1	YBR121C	-0.012068	1.0084		1	83	81	61	30	35	1080	0.970568
1296	TRM11	YOL124C	-0.0119249	1.0083		1	7	7	4	3	1	4	0.658367
1297	HEK2	YBL032W	-0.0117819	1.0082		1	21	20	13	5	8	96	0.593321
1298	AST2	YER101C	-0.0117819	1.0082		1	8	7	6	1	1	14	0.659377
1299	NIP1	YMR309C	-0.0117819	1.0082		1	67	67	51	29	25	851	0.968006
1300	RBG2	YGR173W	-0.0116388	1.0081		1	21	21	13	11	8	72	0.594681
1301	SMD3	YLR147C	-0.0116388	1.0081		1	7	7	4	2	2	7	0.660387
1302	RPG1	YBR079C	-0.0114956	1.008		1	116	115	71	51	48	1571	0.965445
1303	DPH5	YLR172C	-0.0113525	1.0079		1	20	20	15	4	2	56	0.597405
1304	AI1	Q0050	-0.0110662	1.0077		1	5	5	3	0	2	11	0.544515
1305	GIM4	YEL003W	-0.0110662	1.0077		1	13	13	5	6	8	43	0.687463
1306	ZUO1	YGR285C	-0.0110662	1.0077		1	54	54	32	19	34	759	0.961603
1307	YOR111W	YOR111W	-0.0110662	1.0077		1	6	6	1	2	4	5	0.520597
1308	ILS1	YBL076C	-0.010923	1.0076		2	111	111	78	45	42	1206	0.960322
1309	TAF5	YBR198C	-0.010923	1.0076		1	29	29	15	8	15	53	0.688667
1310	SRB7	YDR308C	-0.010923	1.0076		1	6	6	2	1	4	10	0.688667
1311	GUS1	YGL245W	-0.010923	1.0076		1	84	83	56	27	36	995	0.960322
1312	OST1	YJL002C	-0.010923	1.0076		1	16	16	14	5	2	85	0.601504
1313	BNA1	YJR025C	-0.010923	1.0076		1	16	16	12	7	7	72	0.636334
1314	CMS1	YLR003C	-0.010923	1.0076		1	36	36	25	9	12	133	0.601504
1315	MDM36	YPR083W	-0.010923	1.0076		1	6	6	2	2	3	6	0.545571
1316	YEL047C	YEL047C	-0.0107798	1.0075		1	34	33	23	11	15	119	0.63765
1317	RPF1	YHR088W	-0.0107798	1.0075		1	32	32	29	5	3	92	0.602873
1318	NOP9	YJL010C	-0.0107798	1.0075		1	46	46	36	10	12	109	0.602873
1319	FPR3	YML074C	-0.0107798	1.0075		1	18	17	10	4	9	111	0.63765
1320	SEC61	YLR378C	-0.0106366	1.0074		1	14	14	11	2	2	101	0.604244
1321	UTP6	YDR449C	-0.0104934	1.0073		1	31	31	26	5	5	59	0.692286
1322	RPO31	YOR116C	-0.0104934	1.0073		1	60	60	42	19	14	118	0.605616
1323	DED1	YOR204W	-0.0104934	1.0073		1	50	43	34	16	13	554	0.956479
1324	SNF4	YGL115W	-0.0103502	1.0072		1	28	28	20	9	4	81	0.60699
1325	SSL2	YIL143C	-0.0102069	1.0071		1	4	4	3	0	1	3	0.75832
1326	PSF1	YDR013W	-0.00992041	1.0069		1	2	2	0	0	2	3	0.759703
1327	MDH1	YKL085W	-0.00992041	1.0069		1	28	28	21	12	15	259	0.951355
1328	LSP1	YPL004C	-0.00992041	1.0069		1	35	32	15	12	21	289	0.951355
1329	MYO1	YHR023W	-0.00977712	1.0068		1	47	47	10	12	30	62	0.698336
1330	MRPL20	YKR085C	-0.00977712	1.0068		1	7	7	5	3	4	25	0.698336
1331	SUB2	YDL084W	-0.00963382	1.0067		1	48	48	36	18	16	417	0.948794
1332	TRM9	YML014W	-0.00963382	1.0067		1	12	12	6	2	6	29	0.699548
1333	CAM1	YPL048W	-0.00963382	1.0067		1	38	33	21	10	15	294	0.948794
1334	YPR170W-B	YPR170W-B	-0.00963382	1.0067		2	2	2	2	1	0	7	0.674605
1335	MAM33	YIL070C	-0.0094905	1.0066		1	8	8	7	3	3	51	0.649553
1336	SPA2	YLL021W	-0.0094905	1.0066		1	66	66	8	8	57	133	0.615265
1337	HOF1	YMR032W	-0.00934717	1.0065		1	4	4	2	1	2	4	0.532564
1338	MRPL40	YPL173W	-0.00934717	1.0065		1	23	23	15	4	10	78	0.61665
1339	SRP54	YPR088C	-0.00934717	1.0065		1	31	31	17	16	15	136	0.650882
1340	YLR287C	YLR287C	-0.00920383	1.0064		1	16	16	11	11	7	54	0.618036
1341	MSP1	YGR028W	-0.00906047	1.0063		1	16	15	10	4	4	11	0.534573
1342	YVC1	YOR087W	-0.00906047	1.0063		1	10	10	4	4	8	36	0.559399
1343	VMA6	YLR447C	-0.0089171	1.0062		1	23	23	19	6	3	67	0.654876
1344	NHP6A	YPR052C	-0.0089171	1.0062		1	16	13	5	4	8	138	0.654876
1345	TAH1	YCR060W	-0.00877371	1.0061		1	6	6	5	0	1	5	0.680741
1346	MDS3	YGL197W	-0.00877371	1.0061		1	12	12	5	0	7	27	0.561543
1347	COG6	YNL041C	-0.00877371	1.0061		1	22	20	11	5	5	36	0.561543
1348	HIR1	YBL008W	-0.00863031	1.006		1	8	8	2	1	5	10	0.537595
1349	YIR024C	YIR024C	-0.00863031	1.006		1	3	2	0	0	2	4	0.765937
1350	KTR6	YPL053C	-0.00863031	1.006		1	13	13	5	4	7	24	0.562616
1351	ICP55	YER078C	-0.00848689	1.0059		1	7	7	3	2	4	11	0.538605
1352	BUD32	YGR262C	-0.00848689	1.0059		1	7	7	3	1	3	9	0.682792
1353	RNA14	YMR061W	-0.00848689	1.0059		1	20	20	15	6	3	39	0.70928
1354	TIF11	YMR260C	-0.00848689	1.0059		1	17	17	8	9	9	194	0.658881
1355	RSC30	YHR056C	-0.00834346	1.0058		2	15	13	7	5	5	32	0.564767
1356	NUD1	YOR373W	-0.00834346	1.0058		1	17	17	0	1	17	22	0.539615
1357	MRC1	YCL061C	-0.00820001	1.0057		1	21	21	1	0	20	28	0.540626
1358	TIF4632	YGL049C	-0.00820001	1.0057		1	54	46	20	16	30	165	0.661557
1359	KCC4	YCL024W	-0.00805655	1.0056		1	12	11	0	2	10	14	0.712944
1360	MRPL15	YLR312W-A	-0.00805655	1.0056		1	11	11	6	6	8	44	0.629177
1361	HYR1	YIR037W	-0.00791308	1.0055		1	13	11	7	7	5	81	0.664238
1362	CBP6	YBR120C	-0.00776959	1.0054		1	17	17	7	6	10	50	0.631977
1363	ELP2	YGR200C	-0.00776959	1.0054		1	34	34	23	14	3	70	0.715391
1364	PUS7	YOR243C	-0.00776959	1.0054		1	38	36	20	20	17	135	0.66558
1365	TRM7	YBR061C	-0.00762609	1.0053		1	13	13	8	5	3	41	0.633379
1366	MTR4	YJL050W	-0.00762609	1.0053		1	62	61	39	21	21	223	0.666924
1367	QCR7	YDR529C	-0.00733905	1.0051		1	14	14	10	4	7	64	0.669614
1368	QCR2	YPR191W	-0.0071955	1.005		1	44	44	28	18	26	327	0.927021
1369	CKA1	YIL035C	-0.00705194	1.0049		1	13	13	6	0	7	16	0.548756
1370	BCH2	YKR027W	-0.00705194	1.0049		1	12	12	9	1	2	7	0.773586
1371	VPS20	YMR077C	-0.00705194	1.0049		1	3	3	1	0	2	4	0.574498
1372	IRA2	YOL081W	-0.00705194	1.0049		1	20	19	16	2	1	11	0.548756
1373	SLY41	YOR307C	-0.00705194	1.0049		1	3	3	1	1	1	4	0.773586
1374	YMR196W	YMR196W	-0.00676478	1.0047		1	17	17	10	4	5	13	0.550799
1375	PRS1	YKL181W	-0.00647756	1.0045		1	19	19	13	3	8	59	0.64465
1376	ATP18	YML081C-A	-0.00647756	1.0045		1	5	5	3	3	3	16	0.726445
1377	NMA111	YNL123W	-0.00647756	1.0045		1	38	38	29	16	7	99	0.64465
1378	GCD2	YGR083C	-0.00633393	1.0044		1	33	33	19	9	13	93	0.646065
1379	TOM5	YPR133W-A	-0.00633393	1.0044		1	4	4	2	2	3	52	0.646065
1380	YPR174C	YPR174C	-0.00633393	1.0044		1	6	6	0	2	5	6	0.553871
1381	RHB1	YCR027C	-0.00604663	1.0042		1	6	6	3	1	3	8	0.700334
1382	YAL044W-A	YAL044W-A	-0.00590296	1.0041		1	4	4	2	3	3	18	0.583221
1383	RPO21	YDL140C	-0.00590296	1.0041		1	95	93	56	36	19	368	0.915501
1384	MRPL3	YMR024W	-0.00590296	1.0041		1	33	33	26	10	11	117	0.683139
1385	PSK2	YOL045W	-0.00590296	1.0041		1	11	10	5	2	3	10	0.701372
1386	HRP1	YOL123W	-0.00590296	1.0041		1	20	20	5	7	18	143	0.683139
1387	STF1	YDL130W-A	-0.00575927	1.004		1	4	4	2	1	3	9	0.557981
1388	SNF2	YOR290C	-0.00575927	1.004		1	19	12	7	1	4	7	0.557981
1389	RPL8A	YHL033C	-0.00561557	1.0039		1	43	8	5	6	8	210	0.912941
1390	SSZ1	YHR064C	-0.00532812	1.0037		1	52	52	33	22	31	858	0.910383
1391	YHR127W	YHR127W	-0.00532812	1.0037		1	16	16	8	3	7	22	0.736326
1392	SUI2	YJR007W	-0.00518438	1.0036		1	38	38	30	18	15	525	0.909103
1393	EGD1	YPL037C	-0.00518438	1.0036		1	20	20	10	7	18	602	0.909103
1394	NAT1	YDL040C	-0.00504062	1.0035		1	78	77	54	29	25	324	0.691309
1395	FBA1	YKL060C	-0.00504062	1.0035		1	41	41	28	19	29	2727	0.907824
1396	NUP53	YMR153W	-0.00504062	1.0035		1	27	27	12	10	17	52	0.738805
1397	APA1	YCL050C	-0.00489684	1.0034		1	26	26	16	13	16	180	0.906545
1398	MTF2	YDL044C	-0.00489684	1.0034		1	16	16	4	5	11	29	0.740045
1399	MRPL13	YKR006C	-0.00489684	1.0034		1	19	19	6	10	14	60	0.692675
1400	SPT14	YPL175W	-0.00489684	1.0034		1	3	3	1	1	2	4	0.708656
1401	EFB1	YAL003W	-0.00475306	1.0033		1	25	25	11	12	21	853	0.905266
1402	URH1	YDR400W	-0.00475306	1.0033		1	3	3	1	2	2	6	0.565214
1403	DBP5	YOR046C	-0.00460925	1.0032		1	38	38	30	15	18	148	0.69541
1404	HSP60	YLR259C	-0.00446544	1.0031		1	68	67	46	26	39	1476	0.902709
1405	RKR1	YMR247C	-0.00446544	1.0031		1	38	38	32	8	2	75	0.594221
1406	YGL140C	YGL140C	-0.00432161	1.003		1	12	11	7	1	4	30	0.745015
1407	GCD11	YER025W	-0.00417776	1.0029		1	50	50	30	22	20	649	0.900152
1408	PWP2	YCR057C	-0.0040339	1.0028		1	32	32	26	8	3	61	0.747505
1409	TIF2	YJL138C	-0.0040339	1.0028		2	42	42	36	16	9	1255	0.898874
1410	UGP1	YKL035W	-0.0040339	1.0028		1	42	42	34	17	12	359	0.898874
1411	CBP2	YHL038C	-0.00389003	1.0027		1	18	17	15	3	1	28	0.598651
1412	SGV1	YPR161C	-0.00389003	1.0027		2	24	24	14	5	9	40	0.598651
1413	TRP3	YKL211C	-0.00374614	1.0026		1	36	35	23	14	13	101	0.703642
1414	ZDS1	YMR273C	-0.00360224	1.0025		1	8	8	1	2	6	16	0.718068
1415	HRQ1	YDR291W	-0.00345832	1.0024		1	6	6	2	1	3	12	0.752493
1416	GIM5	YML094W	-0.00345832	1.0024		1	18	17	8	6	14	66	0.706395
1417	ERG13	YML126C	-0.00331439	1.0023		1	34	34	24	13	19	517	0.892484
1418	RBG1	YAL036C	-0.00317044	1.0022		1	30	30	25	10	8	87	0.709152
1419	ASM4	YDL088C	-0.00317044	1.0022		1	12	12	3	3	8	16	0.57668
1420	YGR054W	YGR054W	-0.00317044	1.0022		1	50	50	29	13	26	209	0.891207
1421	ICT1	YLR099C	-0.00317044	1.0022		1	2	2	1	0	1	3	0.792486
1422	ATP19	YOL077W-A	-0.00317044	1.0022		1	6	6	3	2	5	18	0.754993
1423	YBR141C	YBR141C	-0.00302648	1.0021		2	9	8	5	1	3	12	0.722268
1424	YCL057C-A	YCL057C-A	-0.00302648	1.0021		1	9	9	7	1	3	37	0.756243
1425	MMF1	YIL051C	-0.00302648	1.0021		1	10	10	9	7	7	131	0.88993
1426	HOM6	YJR139C	-0.00302648	1.0021		1	42	42	30	18	27	525	0.88993
1427	GIS2	YNL255C	-0.00288251	1.002		1	14	14	9	5	5	52	0.680448
1428	PPH21	YDL134C	-0.0024505	1.0017		1	7	3	2	0	2	4	0.796006
1429	OCA5	YHL029C	-0.00230647	1.0016		1	4	4	1	0	3	7	0.79671
1430	GLR1	YPL091W	-0.00230647	1.0016		1	33	33	18	16	16	134	0.71745
1431	KIP2	YPL155C	-0.00216242	1.0015		1	4	4	2	0	2	5	0.797415
1432	SOG2	YOR353C	-0.00201836	1.0014		1	10	10	3	2	6	12	0.729641
1433	URB2	YJR041C	-0.00187429	1.0013		1	31	31	25	7	3	65	0.690623
1434	YKL215C	YKL215C	-0.00187429	1.0013		1	30	30	10	17	8	54	0.766276
1435	HPR1	YDR138W	-0.0017302	1.0012		1	25	25	14	9	8	42	0.767533
1436	SPT15	YER148W	-0.0017302	1.0012		1	17	16	11	3	5	34	0.767533
1437	ERG8	YMR220W	-0.0017302	1.0012		1	22	22	10	7	10	39	0.692082
1438	BNI5	YNL166C	-0.0017302	1.0012		1	26	26	6	6	21	50	0.692082
1439	ALG12	YNR030W	-0.0017302	1.0012		1	8	8	4	5	1	16	0.587209
1440	STU1	YBL034C	-0.00158609	1.0011		1	19	19	6	3	11	18	0.768791
1441	SSA2	YLL024C	-0.00144197	1.001		1	86	19	12	11	12	4210	0.875891
1442	GSP2	YOR185C	-0.00144197	1.001		1	23	2	2	1	1	449	0.875891
1443	MET8	YBR213W	-0.00129784	1.0009		1	4	4	1	3	1	7	0.734926
1444	VMA8	YEL051W	-0.00129784	1.0009		1	24	24	15	5	9	73	0.727179
1445	RSA3	YLR221C	-0.00129784	1.0009		1	6	5	0	1	5	7	0.618789
1446	HAA1	YPR008W	-0.00129784	1.0009		1	14	14	1	1	12	22	0.590387
1447	SPT7	YBR081C	-0.00115369	1.0008		1	22	21	9	0	13	27	0.77257
1448	SPB4	YFL002C	-0.00115369	1.0008		1	29	29	23	5	7	54	0.77257
1449	ARD1	YHR013C	-0.00100953	1.0007		1	18	18	17	5	1	60	0.699395
1450	CYR1	YJL005W	-0.000865357	1.0006		1	26	26	16	0	10	29	0.593574
1451	YKL077W	YKL077W	-0.000865357	1.0006		1	15	15	11	6	5	56	0.731365
1452	MRP10	YDL045W-A	-0.000721167	1.0005		1	6	6	3	3	4	19	0.623309
1453	SGN1	YIR001C	-0.000721167	1.0005		1	15	15	4	3	12	37	0.776356
1454	DAD2	YKR083C	-0.000721167	1.0005		1	3	3	0	0	3	3	0.739166
1455	SAP1	YER047C	-0.000576963	1.0004		1	13	13	0	0	13	12	0.740227
1456	YAR1	YPL239W	-0.000576963	1.0004		1	12	12	2	6	11	56	0.73416
1457	SRP21	YKL122C	-0.000432744	1.0003		1	15	15	8	4	9	66	0.705268
1458	FYV6	YNL133C	-0.000432744	1.0003		1	7	7	1	0	6	10	0.596769
1459	MRPS18	YNL306W	-0.000432744	1.0003		1	11	11	7	6	5	30	0.625575
1460	TFG2	YGR005C	-0.00028851	1.0002		1	17	17	4	1	13	35	0.626709
1461	TEL2	YGR099W	-0.00028851	1.0002		1	8	8	5	2	2	7	0.8066
1462	PRP19	YLL036C	-0.00028851	1.0002		1	21	21	10	4	11	35	0.780148
1463	YLR419W	YLR419W	-0.00028851	1.0002		1	52	52	36	11	21	100	0.73696
1464	SYH1	YPL105C	-0.00028851	1.0002		1	25	25	7	5	18	49	0.70674
1465	SVF1	YDR346C	-0.000144262	1.0001		1	16	16	9	8	8	100	0.738361
1466	LTE1	YAL024C	0	1		1	14	14	3	1	11	13	0.782679
1467	TYW1	YPL207W	0	1		1	43	43	16	11	22	105	0.782679
1468	ATP1	YBL099W	0.000158705	0.99989		1	48	47	32	17	15	613	0.861749
1469	YPR089W	YPR089W	0.000259708	0.99982		1	14	14	9	4	6	27	0.601901
1470	YOP1	YPR028W	0.000418442	0.99971		1	10	10	4	5	7	86	0.743836
1471	ENO2	YHR174W	0.000461736	0.99968		1	68	33	22	12	18	6791	0.859076
1472	GLN4	YOR168W	0.000562761	0.99961		1	90	89	59	35	32	771	0.858185
1473	NAB2	YGL122C	0.000620492	0.99957		1	24	24	10	5	16	64	0.716038
1474	YDR341C	YDR341C	0.000678226	0.99953		1	70	68	51	27	19	536	0.857168
1475	SQS1	YNL224C	0.000764831	0.99947		1	6	6	1	0	6	8	0.750126
1476	VBA4	YDR119W	0.000822571	0.99943		1	17	17	6	5	9	30	0.789909
1477	RRP40	YOL142W	0.000880313	0.99939		1	9	9	5	1	5	16	0.635935
1478	CDS1	YBR029C	0.000894748	0.99938		1	14	14	13	7	7	184	0.85526
1479	RPB8	YOR224C	0.000938057	0.99935		1	13	12	10	3	2	32	0.719297
1480	PRS5	YOL061W	0.000952493	0.99934		1	34	34	22	8	13	101	0.749044
1481	PEP5	YMR231W	0.000995803	0.99931		1	14	14	11	1	2	19	0.751834
1482	STO1	YMR125W	0.00101024	0.9993		1	36	36	28	14	7	188	0.749607
1483	CYT1	YOR065W	0.0011113	0.99923		1	14	14	11	3	3	53	0.750594
1484	MRP7	YNL005C	0.00119793	0.99917		1	27	27	18	9	7	47	0.793214
1485	TOM40	YMR203W	0.00124125	0.99914		1	23	23	17	11	9	159	0.852209
1486	DPS1	YLL018C	0.00125569	0.99913		1	65	64	47	22	23	542	0.852082
1487	RPS19B	YNL302C	0.00125569	0.99913		1	23	4	2	2	2	20	0.752005
1488	GCD1	YOR260W	0.00128457	0.99911		1	34	34	24	11	15	110	0.722858
1489	CIN1	YOR349W	0.00142898	0.99901		1	5	5	2	1	2	4	0.61061
1490	YRA1	YDR381W	0.00145786	0.99899		1	25	25	13	10	11	145	0.850302
1491	LRP1	YHR081W	0.0014723	0.99898		1	15	15	4	2	11	22	0.795633
1492	SDC1	YDR469W	0.00173227	0.9988		1	3	3	0	0	3	7	0.757289
1493	TOM22	YNL131W	0.00173227	0.9988		1	10	10	5	3	6	66	0.756668
1494	TFP1	YDL185W	0.00176116	0.99878		1	110	109	78	40	38	1193	0.847635
1495	YNR021W	YNR021W	0.00183339	0.99873		2	29	29	16	12	7	108	0.757659
1496	THO2	YNL139C	0.00205008	0.99858		1	43	43	24	9	17	75	0.800732
1497	DBP10	YDL031W	0.00216567	0.9985		1	61	60	36	17	26	155	0.731941
1498	TIM23	YNR017W	0.00219456	0.99848		1	11	11	7	4	5	38	0.7612
1499	RSM27	YGR215W	0.00223791	0.99845		1	8	8	4	4	4	18	0.802391
1500	YGR001C	YGR001C	0.00228126	0.99842		1	16	16	12	6	3	47	0.733135
1501	HSP12	YFL014W	0.00231016	0.9984		1	12	12	4	4	9	52	0.762334
1502	STH1	YIL126W	0.00239686	0.99834		1	63	57	31	9	26	114	0.73433
1503	INM1	YHR046C	0.00248357	0.99828		1	14	14	12	3	6	29	0.735227
1504	ATP3	YBR039W	0.00252693	0.99825		1	26	26	20	11	14	204	0.840907
1505	PRI2	YKL045W	0.00254138	0.99824		1	11	11	8	3	1	22	0.618948
1506	YAP1	YML007W	0.00259919	0.9982		1	18	18	1	1	17	22	0.649606
1507	STE5	YDR103W	0.002657	0.99816		1	4	4	1	0	3	3	0.82109
1508	LSM1	YJL124C	0.00268591	0.99814		1	11	11	8	2	3	43	0.806353
1509	DET1	YDR051C	0.00280155	0.99806		1	15	15	9	3	3	16	0.807377
1510	SUI3	YPL237W	0.00287382	0.99801		1	38	38	28	19	21	284	0.837863
1511	NMA1	YLR328W	0.00296056	0.99795		1	11	8	4	4	4	38	0.740167
1512	YDL183C	YDL183C	0.00298947	0.99793		1	6	6	4	1	3	11	0.766628
1513	NTE1	YML059C	0.00307622	0.99787		3	29	28	23	4	4	45	0.809809
1514	RRP3	YHR065C	0.00309068	0.99786		1	30	29	24	7	8	87	0.741517
1515	COR1	YBL045C	0.00316297	0.99781		1	27	27	21	12	13	221	0.835328
1516	PDC1	YLR044C	0.00333648	0.99769		1	59	48	35	22	27	5173	0.833807
1517	GCD6	YDR211W	0.0033654	0.99767		1	33	33	24	10	6	73	0.744368
1518	CRP1	YHR146W	0.00346663	0.9976		1	36	36	10	8	29	79	0.773711
1519	MEF2	YJL102W	0.0035534	0.99754		1	6	6	3	0	3	8	0.825512
1520	AEP2	YMR282C	0.00361125	0.9975		1	9	9	6	0	4	14	0.77126
1521	MNI1	YIL110W	0.00365464	0.99747		1	9	9	5	3	3	18	0.747375
1522	USO1	YDL058W	0.00369803	0.99744		1	77	75	4	19	65	135	0.775993
1523	POP3	YNL282W	0.00377036	0.99739		1	3	3	2	1	2	8	0.826583
1524	YPL009C	YPL009C	0.00379929	0.99737		1	41	41	21	19	15	127	0.74888
1525	VPS54	YDR027C	0.00382822	0.99735		1	11	11	4	2	6	9	0.659454
1526	VMA4	YOR332W	0.00384268	0.99734		1	26	26	14	15	13	364	0.829375
1527	CHD1	YER164W	0.00385715	0.99733		1	63	63	39	12	26	116	0.777564
1528	CDC27	YBL084C	0.00388608	0.99731		1	6	6	3	1	2	4	0.827155
1529	TDH3	YGR192C	0.00390054	0.9973		1	62	18	15	7	9	6107	0.828868
1530	PET117	YER058W	0.00397288	0.99725		1	7	7	3	0	4	9	0.773957
1531	SIN3	YOL004W	0.00410308	0.99716		1	45	45	18	19	17	93	0.752043
1532	PRP8	YHR165C	0.00421883	0.99708		1	28	28	23	2	3	29	0.631613
1533	FAA1	YOR317W	0.00436353	0.99698		1	54	49	37	22	25	445	0.82482
1534	AIM8	YDR493W	0.004378	0.99697		1	5	5	2	1	3	7	0.632821
1535	RPL31B	YLR406C	0.00475429	0.99671		1	22	2	1	1	1	13	0.758839
1536	MDL1	YLR188W	0.00484114	0.99665		1	8	7	3	4	0	12	0.780445
1537	MGE1	YOR232W	0.00497143	0.99656		1	20	20	9	12	15	106	0.819511
1538	EXO70	YJL085W	0.00501486	0.99653		1	6	6	4	1	3	5	0.832733
1539	BDF1	YLR399C	0.00501486	0.99653		1	23	22	3	9	17	58	0.827026
1540	PFD1	YJL179W	0.00508725	0.99648		1	12	12	6	3	7	22	0.669604
1541	CCT5	YJR064W	0.00517412	0.99642		1	51	51	30	22	23	251	0.790597
1542	CRN1	YLR429W	0.00517412	0.99642		1	70	70	37	25	36	305	0.817742
1543	BET3	YKR068C	0.00520307	0.9964		1	11	11	5	7	3	32	0.828703
1544	NMD5	YJR132W	0.00526099	0.99636		1	21	20	19	3	1	47	0.67101
1545	SBH2	YER019C-A	0.00530443	0.99633		1	6	6	2	3	4	53	0.764594
1546	PSH1	YOL054W	0.00530443	0.99633		1	4	4	0	0	4	9	0.834166
1547	FRA2	YGL220W	0.00537683	0.99628		1	4	4	3	3	1	18	0.671947
1548	TIM17	YJL143W	0.00543476	0.99624		1	11	11	9	2	1	28	0.830767
1549	PRP3	YDR473C	0.0055651	0.99615		1	9	9	1	1	7	5	0.641857
1550	SEC3	YER008C	0.0055651	0.99615		1	29	28	17	7	8	37	0.673472
1551	URA6	YKL024C	0.00557958	0.99614		1	23	23	15	10	7	103	0.814208
1552	BSP1	YPR171W	0.00560854	0.99612		1	11	11	0	2	10	14	0.642189
1553	YML037C	YML037C	0.00563751	0.9961		1	3	3	0	1	2	4	0.835814
1554	SSN2	YDR443C	0.00565199	0.99609		1	14	14	1	1	12	14	0.786518
1555	NUM1	YDR150W	0.00572441	0.99604		1	70	69	19	18	55	258	0.79606
1556	RAP1	YNL216W	0.0057389	0.99603		1	29	29	13	11	16	68	0.769149
1557	RPL17B	YJL177W	0.00588375	0.99593		1	30	2	1	1	1	7	0.676057
1558	SUP45	YBR143C	0.00589824	0.99592		1	47	47	37	28	26	389	0.811432
1559	GGA2	YHR108W	0.00592721	0.9959		1	29	28	21	10	11	138	0.798076
1560	MRH4	YGL064C	0.00611554	0.99577		1	26	26	16	7	10	55	0.83684
1561	FUS3	YBL016W	0.00614452	0.99575		1	17	15	13	3	3	31	0.837098
1562	CNA1	YLR433C	0.00614452	0.99575		1	12	11	2	3	9	22	0.678175
1563	HFA1	YMR207C	0.00623145	0.99569		1	13	9	6	3	0	9	0.678881
1564	YER077C	YER077C	0.00626043	0.99567		1	19	19	14	4	3	22	0.647175
1565	MRPL49	YJL096W	0.00627492	0.99566		1	9	9	7	3	2	21	0.679235
1566	RCK2	YLR248W	0.00636186	0.9956		1	21	21	9	4	13	43	0.839039
1567	ALG2	YGL065C	0.00643432	0.99555		1	10	10	6	5	2	26	0.680531
1568	SKT5	YBL061C	0.00652127	0.99549		1	9	9	2	2	5	9	0.681239
1569	CCT7	YJL111W	0.00655026	0.99547		1	44	44	34	17	17	314	0.805761
1570	ISD11	YER048W-A	0.0066662	0.99539		1	10	10	8	4	4	34	0.841759
1571	PGA3	YML125C	0.00669519	0.99537		1	15	15	11	7	3	61	0.779202
1572	PCC1	YKR095W-A	0.00670968	0.99536		1	5	5	3	3	3	24	0.779354
1573	NNF1	YJR112W	0.00672418	0.99535		1	7	7	2	0	6	12	0.794568
1574	SSK1	YLR006C	0.00675317	0.99533		1	9	9	1	1	8	22	0.779812
1575	SUR4	YLR372W	0.00675317	0.99533		1	7	7	6	6	5	116	0.779812
1576	RTC5	YOR118W	0.00679665	0.9953		1	5	5	2	0	4	9	0.841557
1577	PDS5	YMR076C	0.00684014	0.99527		1	28	28	14	6	11	46	0.683836
1578	RSM28	YDR494W	0.00691262	0.99522		1	19	19	6	7	13	42	0.781493
1579	PAN6	YIL145C	0.0069996	0.99516		1	17	16	12	4	3	25	0.84474
1580	MRN1	YPL184C	0.00704309	0.99513		1	13	12	8	1	3	12	0.796966
1581	SUP35	YDR172W	0.00711558	0.99508		1	62	62	39	24	32	563	0.800853
1582	RIA1	YNL163C	0.00724607	0.99499		1	26	26	14	7	9	38	0.846945
1583	SOP4	YJL192C	0.00728957	0.99496		2	6	6	4	3	1	31	0.785469
1584	HHT1	YBR010W	0.00733307	0.99493		2	8	8	4	2	3	72	0.812088
1585	NUF2	YOL069W	0.00734757	0.99492		1	4	4	1	0	3	4	0.844289
1586	YDL086W	YDL086W	0.00737657	0.9949		1	21	21	16	7	4	39	0.786387
1587	RTN1	YDR233C	0.00742007	0.99487		1	29	29	24	15	12	502	0.798212
1588	SMY1	YKL079W	0.00743458	0.99486		1	11	11	3	1	8	10	0.799914
1589	OSH3	YHR073W	0.0075651	0.99477		1	26	26	15	5	12	49	0.849802
1590	IOC2	YLR095C	0.0075651	0.99477		1	14	14	7	4	6	34	0.849802
1591	EDC1	YGL222C	0.0075796	0.99476		1	3	3	0	0	3	6	0.84544
1592	RRP46	YGR095C	0.00788419	0.99455		1	9	9	4	4	3	16	0.659663
1593	SPN1	YPR133C	0.00792771	0.99452		1	34	33	16	12	19	119	0.792213
1594	MSH1	YHR120W	0.00800024	0.99447		1	11	11	5	4	2	9	0.853701
1595	EXO84	YBR102C	0.00801475	0.99446		2	17	16	7	4	8	24	0.660672
1596	TAF11	YML015C	0.00805827	0.99443		1	10	10	2	0	8	13	0.804615
1597	SRP1	YNL189W	0.00807278	0.99442		1	29	29	25	5	7	139	0.819485
1598	BUD3	YCL014W	0.00817434	0.99435		1	47	46	7	5	37	55	0.855262
1599	OMA1	YKR087C	0.00820336	0.99433		1	8	8	6	0	2	10	0.805709
1600	YSA1	YBR111C	0.00824689	0.9943		1	14	14	4	4	11	62	0.821229
1601	YBL104C	YBL104C	0.00830493	0.99426		1	13	13	10	2	3	14	0.806476
1602	GET4	YOR164C	0.00837748	0.99421		1	21	21	18	9	5	115	0.796975
1603	STB1	YNL309W	0.00845004	0.99416		1	9	9	0	0	9	7	0.807571
1604	BFR1	YOR198C	0.00847906	0.99414		2	77	77	48	30	51	1082	0.789046
1605	YOR022C	YOR022C	0.00850809	0.99412		1	8	8	1	0	7	9	0.850051
1606	RPB5	YBR154C	0.0085226	0.99411		1	13	13	8	8	4	110	0.823991
1607	DST1	YGL043W	0.0085226	0.99411		1	29	29	20	8	17	124	0.823991
1608	SRM1	YGL097W	0.00859516	0.99406		1	23	23	13	12	11	66	0.799283
1609	THP2	YHR167W	0.00860967	0.99405		1	8	8	1	3	7	17	0.665274
1610	SPF1	YEL031W	0.0086387	0.99403		1	71	71	56	28	15	452	0.787667
1611	AOS1	YPR180W	0.00866773	0.99401		1	6	6	2	3	1	13	0.665724
1612	BIO2	YGR286C	0.00872579	0.99397		1	6	5	1	0	4	7	0.809654
1613	MRPS5	YBR251W	0.00876933	0.99394		1	22	22	11	9	10	58	0.801131
1614	PAC10	YGR078C	0.00879836	0.99392		1	12	12	5	5	7	32	0.801439
1615	YAE1	YJR067C	0.00887094	0.99387		1	6	6	2	0	5	7	0.810751
1616	AIM7	YDR063W	0.00903062	0.99376		1	8	8	4	4	3	18	0.862948
1617	GCN20	YFR009W	0.00904514	0.99375		1	42	42	30	18	17	131	0.829233
1618	DCS2	YOR173W	0.00908869	0.99372		1	6	4	1	1	2	5	0.82967
1619	TUM1	YOR251C	0.00908869	0.99372		1	28	28	19	9	11	76	0.804522
1620	APT1	YML022W	0.00913225	0.99369		1	15	15	15	4	5	122	0.783407
1621	YPD1	YDL235C	0.0091758	0.99366		1	13	13	8	5	6	37	0.805448
1622	YCR090C	YCR090C	0.00923388	0.99362		1	9	9	6	5	1	21	0.703454
1623	NPA3	YJR072C	0.00926292	0.9936		1	10	10	6	3	4	14	0.703693
1624	YFR016C	YFR016C	0.00933552	0.99355		1	52	51	3	19	45	168	0.807145
1625	SEC28	YIL076W	0.00949526	0.99344		1	19	18	13	10	7	101	0.808844
1626	YDR026C	YDR026C	0.00953883	0.99341		1	7	6	2	0	4	6	0.815802
1627	FUM1	YPL262W	0.00974216	0.99327		1	34	34	20	8	19	115	0.836237
1628	NOP15	YNL110C	0.00985836	0.99319		1	11	11	4	6	5	32	0.812709
1629	ABC1	YGL119W	0.00987289	0.99318		1	16	16	9	6	1	23	0.708725
1630	CSE2	YNR010W	0.0100472	0.99306		1	4	4	0	0	4	6	0.819652
1631	PHS1	YJL097W	0.0101489	0.99299		1	3	2	1	2	1	13	0.820423
1632	SOF1	YLL011W	0.0101634	0.99298		1	32	32	21	6	12	48	0.873136
1633	YMR099C	YMR099C	0.010207	0.99295		1	31	31	26	14	12	254	0.774153
1634	STT4	YLR305C	0.0102361	0.99293		1	39	38	35	1	2	42	0.67792
1635	MRP4	YHL004W	0.0102942	0.99289		1	19	19	12	7	7	47	0.817355
1636	WBP1	YEL002C	0.0103233	0.99287		2	26	26	17	7	6	115	0.842086
1637	PFK2	YMR205C	0.0103233	0.99287		1	61	60	46	18	16	770	0.773154
1638	AXL1	YPR122W	0.0103669	0.99284		1	8	8	4	3	1	14	0.822076
1639	YML081W	YML081W	0.0103814	0.99283		3	13	13	4	0	9	13	0.822186
1640	TOM7	YNL070W	0.0103814	0.99283		1	2	2	2	1	1	9	0.822186
1641	PAM16	YJL104W	0.0104395	0.99279		1	15	15	7	7	8	57	0.818905
1642	NBA1	YOL070C	0.0104976	0.99275		1	19	19	2	4	16	27	0.876146
1643	DIS3	YOL021C	0.0108174	0.99253		1	42	41	25	16	11	101	0.822939
1644	YOR052C	YOR052C	0.010861	0.9925		1	7	7	2	1	5	14	0.716903
1645	PRT1	YOR361C	0.0109918	0.99241		1	62	62	47	20	23	497	0.767416
1646	TIM44	YIL022W	0.0112099	0.99226		1	38	38	16	16	20	127	0.851027
1647	PMI40	YER003C	0.0112971	0.9922		1	44	44	24	12	27	270	0.764799
1648	PRS2	YER099C	0.0112971	0.9922		1	16	12	8	5	2	37	0.828068
1649	PEX1	YKL197C	0.0112971	0.9922		1	8	7	3	2	2	4	0.86393
1650	ADE1	YAR015W	0.0114135	0.99212		1	42	42	31	14	15	280	0.763803
1651	TCB1	YOR086C	0.0116025	0.99199		1	64	62	34	24	27	288	0.762185
1652	BUD6	YLR319C	0.0117916	0.99186		2	23	23	8	2	14	26	0.724635
1653	SPT5	YML010W	0.0119225	0.99177		1	58	58	37	18	23	207	0.858227
1654	YDL085C-A	YDL085C-A	0.0119516	0.99175		1	3	3	1	1	2	24	0.691359
1655	RTT102	YGR275W	0.0120098	0.99171		1	11	11	1	1	9	23	0.835701
1656	SRP68	YPL243W	0.0120243	0.9917		1	47	47	31	14	18	171	0.859257
1657	RAD33	YML011C	0.0120971	0.99165		1	4	4	3	1	1	5	0.867918
1658	DNF3	YMR162C	0.0120971	0.99165		1	17	17	7	2	8	12	0.835221
1659	SAC3	YDR159W	0.0122717	0.99153		1	15	15	6	0	9	14	0.83655
1660	YKL069W	YKL069W	0.0123444	0.99148		1	8	8	4	5	5	26	0.892809
1661	NUP60	YAR002W	0.0123735	0.99146		1	31	31	1	5	29	46	0.839603
1662	MEX67	YPL169C	0.0123735	0.99146		1	24	24	18	7	7	61	0.839603
1663	COG4	YPR105C	0.0124317	0.99142		1	16	16	7	4	6	15	0.837769
1664	RTC1	YOL138C	0.0125918	0.99131		1	11	11	3	1	7	11	0.838988
1665	SET3	YKR029C	0.0126209	0.99129		1	14	14	1	5	12	24	0.696628
1666	YME1	YPR024W	0.0127228	0.99122		1	46	46	29	13	12	112	0.843353
1667	YRA2	YKL214C	0.0128975	0.9911		1	13	13	4	5	7	31	0.897809
1668	AIF1	YNR074C	0.0129266	0.99108		1	11	11	9	2	0	10	0.69904
1669	OM14	YBR230C	0.0129848	0.99104		1	6	6	2	4	5	22	0.898599
1670	CYC8	YBR112C	0.0130139	0.99102		1	29	28	18	8	15	63	0.846481
1671	TAF4	YMR005W	0.013043	0.991		1	10	10	2	3	8	21	0.735077
1672	NUP145	YGL092W	0.0131886	0.9909		1	48	48	25	16	21	101	0.84836
1673	HHO1	YPL127C	0.0131886	0.9909		1	27	27	10	9	23	133	0.871049
1674	GYP6	YJL044C	0.0132905	0.99083		1	5	5	2	1	2	6	0.873875
1675	TOA1	YOR194C	0.0135818	0.99063		1	6	6	2	1	4	6	0.739587
1676	YNR040W	YNR040W	0.0137129	0.99054		1	7	7	6	2	1	35	0.905187
1677	STB3	YDR169C	0.0139168	0.9904		1	14	14	0	0	14	17	0.742397
1678	NPL3	YDR432W	0.0139313	0.99039		1	18	18	16	5	5	148	0.742341
1679	TGL5	YOR081C	0.0140188	0.99033		1	7	7	3	3	2	5	0.849874
1680	BI3	Q0115	0.014077	0.99029		1	4	3	3	1	0	5	0.708143
1681	BEM3	YPL115C	0.014179	0.99022		1	16	16	2	1	15	33	0.881102
1682	RPB10	YOR210W	0.0142081	0.9902		1	10	10	5	3	5	56	0.85934
1683	SIP1	YDR422C	0.0142227	0.99019		1	7	7	1	0	6	6	0.878533
1684	FRT1	YOR324C	0.0142519	0.99017		1	4	4	0	1	3	6	0.910069
1685	PIL1	YGR086C	0.014281	0.99015		1	32	29	15	13	16	289	0.739376
1686	MAP2	YBL091C	0.0143247	0.99012		1	24	24	16	6	12	40	0.910729
1687	MUD1	YBR119W	0.0143247	0.99012		1	12	12	7	2	6	22	0.710109
1688	STT3	YGL022W	0.014383	0.99008		1	23	23	20	4	2	45	0.746312
1689	VTC3	YPL019C	0.014383	0.99008		1	30	27	9	9	10	29	0.746312
1690	DNM1	YLL001W	0.0144267	0.99005		1	49	47	27	16	18	151	0.883619
1691	UBC4	YBR082C	0.0144559	0.99003		1	5	4	3	3	1	70	0.883916
1692	NUC1	YJL208C	0.0144704	0.99002		1	18	18	13	6	3	36	0.91205
1693	CSI1	YMR025W	0.0144704	0.99002		1	3	3	3	1	0	6	0.747047
1694	MDY2	YOL111C	0.014485	0.99001		1	13	13	7	9	12	68	0.862326
1695	MTF1	YMR228W	0.0144996	0.99		1	4	4	2	2	1	7	0.853549
1696	FAR3	YMR052W	0.0145433	0.98997		1	5	4	0	2	2	3	0.880136
1697	FAA4	YMR246W	0.0145433	0.98997		1	44	39	32	13	14	230	0.884805
1698	IMG2	YCR071C	0.0148056	0.98979		1	11	11	6	3	4	23	0.865788
1699	YKL100C	YKL100C	0.0149514	0.98969		1	17	17	12	8	1	53	0.867362
1700	YML079W	YML079W	0.0150097	0.98965		1	10	10	8	7	7	56	0.916939
1701	ATP15	YPL271W	0.0151118	0.98958		1	6	6	4	3	3	30	0.917865
1702	NAM9	YNL137C	0.0151846	0.98953		1	37	37	21	14	21	109	0.89133
1703	DCN1	YLR128W	0.0152138	0.98951		1	2	2	1	0	1	4	0.88349
1704	SCS2	YER120W	0.0152284	0.9895		1	17	17	13	11	15	306	0.731361
1705	AAT2	YLR027C	0.0152867	0.98946		1	34	34	27	15	14	279	0.730869
1706	CDC5	YMR001C	0.0153013	0.98945		1	3	3	1	1	1	3	0.883928
1707	NAT5	YOR253W	0.0153013	0.98945		1	10	10	9	4	5	45	0.871143
1708	SPC97	YHR172W	0.0153596	0.98941		1	3	3	1	1	1	3	0.88422
1709	IFM1	YOL023W	0.0153596	0.98941		1	14	14	12	4	4	26	0.754535
1710	AIM10	YER087W	0.0154617	0.98934		1	12	12	4	2	8	29	0.921039
1711	PIK1	YNL267W	0.0154763	0.98933		1	10	10	4	1	6	9	0.861024
1712	RPB2	YOR151C	0.0155054	0.98931		1	74	74	55	27	5	265	0.894596
1713	SLD5	YDR489W	0.0155346	0.98929		1	9	9	4	0	6	8	0.86147
1714	HHF1	YBR009C	0.0155638	0.98927		2	19	19	14	5	6	561	0.728531
1715	HTA1	YDR225W	0.0157242	0.98916		1	12	1	0	0	1	216	0.727179
1716	YDR348C	YDR348C	0.0157971	0.98911		1	15	14	5	0	10	25	0.758228
1717	MRPL31	YKL138C	0.0158117	0.9891		1	8	8	3	0	6	15	0.721948
1718	SEC31	YDL195W	0.0159138	0.98903		1	57	55	37	28	29	491	0.725581
1719	MSS51	YLR203C	0.0159138	0.98903		1	22	20	11	6	7	43	0.898757
1720	FMP25	YLR077W	0.0159722	0.98899		1	11	11	6	1	4	10	0.864823
1721	HNT1	YDL125C	0.0159867	0.98898		1	9	9	7	6	6	104	0.724967
1722	CPR3	YML078W	0.0160159	0.98896		1	18	16	14	7	9	115	0.724722
1723	AIM39	YOL053W	0.016118	0.98889		1	15	15	11	3	2	24	0.724396
1724	REB1	YBR049C	0.0161618	0.98886		1	31	30	7	14	20	100	0.880455
1725	TPI1	YDR050C	0.0161618	0.98886		1	36	36	27	12	16	1953	0.723494
1726	DYN1	YKR054C	0.0161764	0.98885		1	12	12	6	3	3	8	0.866389
1727	MGR1	YCL044C	0.016191	0.98884		1	10	10	8	3	3	14	0.724979
1728	TFC1	YBR123C	0.0162348	0.98881		1	14	13	6	3	10	27	0.761927
1729	HEM4	YOR278W	0.0162639	0.98879		1	10	10	7	2	3	8	0.725563
1730	DHH1	YDL160C	0.0163223	0.98875		1	38	38	31	10	8	125	0.902922
1731	THO1	YER063W	0.0163223	0.98875		1	23	23	4	4	20	126	0.902922
1732	OXA1	YER154W	0.0163661	0.98872		1	13	13	12	2	2	39	0.92925
1733	PRP9	YDL030W	0.0165996	0.98856		1	8	8	5	2	1	7	0.890428
1734	RRP43	YCR035C	0.0166142	0.98855		1	8	8	6	2	3	14	0.728366
1735	MET22	YOL064C	0.0166142	0.98855		1	27	26	15	10	13	80	0.905899
1736	YDL073W	YDL073W	0.0167455	0.98846		1	12	12	4	3	5	18	0.932697
1737	GIS1	YDR096W	0.0169499	0.98832		1	7	7	0	0	7	8	0.872324
1738	GEP3	YOR205C	0.0170083	0.98828		1	11	11	7	0	5	11	0.872772
1739	MNN5	YJL186W	0.0170228	0.98827		1	34	33	23	14	10	122	0.91007
1740	NUP157	YER105C	0.0170374	0.98826		1	46	46	39	7	6	75	0.93535
1741	STB4	YMR019W	0.0170666	0.98824		1	3	3	1	0	2	3	0.892769
1742	DAS2	YDR020C	0.0170812	0.98823		1	9	8	3	1	4	8	0.73211
1743	FAL1	YDR021W	0.0171542	0.98818		1	12	12	6	5	2	15	0.732695
1744	LDB7	YBL006C	0.0172418	0.98812		1	7	7	6	1	2	14	0.874566
1745	RRP6	YOR001W	0.0173878	0.98802		1	35	35	23	10	11	98	0.89375
1746	MNN2	YBR015C	0.0174317	0.98799		1	44	44	36	18	18	193	0.914245
1747	TIM13	YGR181W	0.0174463	0.98798		1	9	9	5	6	7	48	0.894384
1748	SEC8	YPR055W	0.0175193	0.98793		1	20	20	12	4	6	23	0.772817
1749	MRPL7	YDR237W	0.0175339	0.98792		1	16	16	9	6	3	46	0.895336
1750	YOL107W	YOL107W	0.0175631	0.9879		1	2	2	2	1	0	4	0.895258
1751	SSE1	YPL106C	0.0175631	0.9879		1	99	84	55	31	46	2330	0.711738
1752	VTC4	YJL012C	0.0176361	0.98785		1	39	39	29	16	5	178	0.916334
1753	ADO1	YJR105W	0.0176361	0.98785		1	28	27	21	12	17	577	0.711127
1754	TRL1	YJL087C	0.0176507	0.98784		1	26	26	12	12	6	56	0.896605
1755	ATP5	YDR298C	0.0177383	0.98778		1	20	20	16	11	14	194	0.710272
1756	BRN1	YBL097W	0.017826	0.98772		1	6	6	1	1	5	6	0.879055
1757	COX23	YHR116W	0.0179282	0.98765		1	6	6	0	1	6	11	0.776293
1758	MRPL36	YBR122C	0.0180159	0.98759		1	8	8	6	2	3	22	0.777039
1759	VMA5	YKL080W	0.0181035	0.98753		1	39	39	24	15	16	252	0.707222
1760	LRO1	YNR008W	0.0182788	0.98741		1	17	17	10	6	4	28	0.779277
1761	PCF11	YDR228C	0.0183227	0.98738		1	10	10	3	2	7	14	0.882875
1762	BOI2	YER114C	0.0184542	0.98729		1	26	25	7	2	16	16	0.743152
1763	FRS1	YLR060W	0.018498	0.98726		1	61	61	46	26	22	386	0.703932
1764	PGI1	YBR196C	0.0185565	0.98722		1	42	42	35	23	29	1468	0.703445
1765	VTA1	YLR181C	0.0185711	0.98721		1	14	14	1	6	12	33	0.949298
1766	YME2	YMR302C	0.0186003	0.98719		1	48	48	35	11	10	95	0.906928
1767	LAT1	YNL071W	0.0186295	0.98717		1	39	39	21	19	28	368	0.702836
1768	TIF5	YPR041W	0.0186442	0.98716		1	49	49	28	22	30	466	0.702714
1769	SER2	YGR208W	0.0186588	0.98715		1	20	20	15	6	11	75	0.926791
1770	SEY1	YOR165W	0.0187757	0.98707		1	56	56	38	26	11	236	0.927987
1771	GPD2	YOL059W	0.0189219	0.98697		1	26	25	18	11	6	210	0.700403
1772	RIM2	YBR192W	0.0189365	0.98696		1	13	13	6	6	3	25	0.952624
1773	RSC58	YLR033W	0.0189365	0.98696		1	25	25	15	8	10	61	0.952624
1774	PTA1	YAL043C	0.0190534	0.98688		1	18	18	12	2	9	39	0.785881
1775	CBP3	YPL215W	0.0190827	0.98686		1	27	27	22	7	8	68	0.912177
1776	GGC1	YDL198C	0.0194336	0.98662		1	31	31	22	14	5	134	0.934722
1777	YLL007C	YLL007C	0.0194336	0.98662		1	6	5	4	0	2	5	0.904643
1778	APD1	YBR151W	0.019609	0.9865		1	23	23	12	6	13	48	0.917911
1779	PLP2	YOR281C	0.0197114	0.98643		1	11	11	5	2	7	28	0.937568
1780	YLR118C	YLR118C	0.0197407	0.98641		1	10	10	8	5	4	36	0.959946
1781	PHM7	YOL084W	0.0197407	0.98641		1	5	5	2	2	1	8	0.893795
1782	RFC2	YJR068W	0.0197845	0.98638		1	18	18	13	6	5	28	0.960345
1783	YEH2	YLR020C	0.0198431	0.98634		1	13	13	11	0	2	21	0.894584
1784	FYV4	YHR059W	0.0198869	0.98631		1	6	6	1	3	5	14	0.961278
1785	VTC1	YER072W	0.0199162	0.98629		1	8	8	5	4	2	24	0.961544
1786	TDH2	YJR009C	0.0199162	0.98629		1	55	11	11	3	5	1016	0.69215
1787	VPH2	YKL119C	0.0199308	0.98628		1	12	11	4	1	7	19	0.79338
1788	TOP1	YOL006C	0.0199893	0.98624		1	37	37	10	7	24	68	0.96221
1789	SLC1	YDL052C	0.020004	0.98623		1	26	26	23	10	8	150	0.940565
1790	VPS53	YJL029C	0.0201356	0.98614		1	13	13	7	4	2	17	0.756747
1791	ACP1	YKL192C	0.0201502	0.98613		1	8	8	4	3	4	30	0.942064
1792	TFA2	YKR062W	0.0201795	0.98611		1	15	14	3	4	12	36	0.924129
1793	NUP100	YKL068W	0.0202819	0.98604		1	19	19	2	1	18	32	0.964876
1794	MRP2	YPR166C	0.0203112	0.98602		1	6	5	2	3	1	11	0.796637
1795	LSM7	YNL147W	0.0203258	0.98601		1	9	9	5	2	5	49	0.925725
1796	TRZ1	YKR079C	0.0203404	0.986		1	18	17	9	6	4	18	0.796888
1797	NMD3	YHR170W	0.0203551	0.98599		1	24	24	20	9	6	121	0.926044
1798	CDC12	YHR107C	0.0204721	0.98591		1	27	27	16	10	11	131	0.945363
1799	SCD6	YPR129W	0.0205014	0.98589		1	16	16	2	6	15	69	0.92764
1800	TMN3	YER113C	0.0205746	0.98584		1	7	7	5	2	1	10	0.900227
1801	YLR413W	YLR413W	0.0206185	0.98581		1	9	9	6	3	3	26	0.967942
1802	YNL108C	YNL108C	0.0206185	0.98581		1	21	21	13	5	6	67	0.928917
1803	ADE8	YDR408C	0.0206331	0.9858		1	16	16	11	5	8	67	0.947013
1804	EFR3	YMR212C	0.0206331	0.9858		1	23	22	7	6	14	38	0.799397
1805	TEF2	YBR118W	0.0206477	0.98579		2	69	69	50	24	35	7337	0.686102
1806	SRO7	YPR032W	0.0207941	0.98569		1	14	14	6	6	5	24	0.800778
1807	IWR1	YDL115C	0.0208527	0.98565		1	6	6	0	0	6	11	0.902373
1808	CHS7	YHR142W	0.0208673	0.98564		1	2	2	1	2	2	17	0.970209
1809	MDM20	YOL076W	0.0208966	0.98562		1	28	28	17	7	8	54	0.931952
1810	TRM112	YNR046W	0.0209405	0.98559		1	6	6	5	4	4	32	0.970876
1811	SWD2	YKL018W	0.0210283	0.98553		1	8	8	7	0	2	16	0.903729
1812	MRPS35	YGR165W	0.0210429	0.98552		1	28	28	19	8	8	72	0.93355
1813	YER010C	YER010C	0.0210869	0.98549		1	7	7	5	2	1	11	0.764472
1814	GDT1	YBR187W	0.0211308	0.98546		1	5	5	1	2	4	15	0.76483
1815	MDV1	YJL112W	0.0212333	0.98539		1	16	16	4	5	11	26	0.765663
1816	GSH1	YJL101C	0.0212772	0.98536		1	26	26	13	11	5	50	0.936107
1817	GPM1	YKL152C	0.0213358	0.98532		1	41	41	23	20	23	1292	0.680432
1818	LSM4	YER112W	0.021409	0.98527		1	7	7	4	5	3	35	0.975146
1819	SPT6	YGR116W	0.0214236	0.98526		1	74	74	50	29	24	375	0.95512
1820	NBP35	YGL091C	0.0214383	0.98525		1	8	8	1	2	7	16	0.975412
1821	HAP2	YGL237C	0.0214529	0.98524		1	2	2	0	0	2	3	0.914791
1822	CEG1	YGL130W	0.0214968	0.98521		1	17	17	7	4	9	29	0.806812
1823	THR4	YCR053W	0.0215554	0.98517		1	55	53	36	22	27	619	0.678625
1824	SEC53	YFL045C	0.02157	0.98516		1	31	31	25	13	11	361	0.678505
1825	FPR1	YNL135C	0.0216726	0.98509		1	17	17	14	7	8	222	0.677663
1826	EAF1	YDR359C	0.0217458	0.98504		1	16	16	3	3	10	16	0.769837
1827	NUP188	YML103C	0.0217751	0.98502		1	35	35	26	6	6	66	0.978483
1828	EAF7	YNL136W	0.0217897	0.98501		1	7	7	0	0	7	6	0.916485
1829	PHB2	YGR231C	0.021819	0.98499		1	28	28	21	9	7	108	0.67646
1830	TAF6	YGL112C	0.0218337	0.98498		1	25	25	22	3	5	43	0.809709
1831	GUT2	YIL155C	0.0218923	0.98494		1	33	33	29	9	3	71	0.942825
1832	FAB1	YFR019W	0.0219508	0.9849		1	13	13	2	1	10	20	0.910856
1833	UPF3	YGR072W	0.0219508	0.9849		1	14	14	4	0	11	23	0.771509
1834	ADE3	YGR204W	0.0219508	0.9849		1	79	74	54	34	38	863	0.675378
1835	YBL086C	YBL086C	0.0219948	0.98487		1	8	8	3	1	4	11	0.917517
1836	CAF120	YNL278W	0.0220094	0.98486		1	7	7	1	2	5	14	0.961131
1837	ISW1	YBR245C	0.0221852	0.98474		1	66	62	33	21	27	182	0.962936
1838	MED7	YOL135C	0.0221852	0.98474		1	6	6	1	0	5	5	0.918475
1839	ACC1	YNR016C	0.0222145	0.98472		1	195	191	163	67	50	4335	0.673216
1840	GAL11	YOL051W	0.0222878	0.98467		1	26	26	7	4	20	31	0.813618
1841	MNN10	YDR245W	0.0223611	0.98462		1	12	12	9	6	3	28	0.983824
1842	PDA1	YER178W	0.0224343	0.98457		1	35	34	25	16	13	250	0.671416
1843	JNM1	YMR294W	0.0224783	0.98454		1	7	7	1	2	4	17	0.984893
1844	NET1	YJL076W	0.0225222	0.98451		1	44	44	1	7	42	85	0.966395
1845	SEE1	YIL064W	0.0226248	0.98444		1	3	3	3	1	1	6	0.916066
1846	HOS4	YIL112W	0.0228007	0.98432		1	12	12	1	2	10	20	0.818039
1847	EXG2	YDR261C	0.02283	0.9843		1	3	3	2	1	1	3	0.92172
1848	YGR111W	YGR111W	0.022874	0.98427		1	6	6	1	0	5	6	0.917994
1849	YPL245W	YPL245W	0.022874	0.98427		1	15	15	9	5	5	20	0.779049
1850	MTR2	YKL186C	0.0230206	0.98417		1	5	5	3	1	1	8	0.780248
1851	YGR149W	YGR149W	0.0233431	0.98395		1	7	7	3	3	2	12	0.822721
1852	AIM13	YFR011C	0.0234017	0.98391		1	19	19	5	2	17	49	0.959329
1853	CDC19	YAL038W	0.0234311	0.98389		1	71	69	55	22	23	4745	0.663276
1854	CWC15	YDR163W	0.0234604	0.98387		1	9	9	0	0	9	9	0.783849
1855	MSA1	YOR066W	0.0235484	0.98381		1	2	2	0	0	2	3	0.925336
1856	RIM4	YHL024W	0.023607	0.98377		1	4	4	1	0	3	3	0.925632
1857	SPC42	YKL042W	0.023607	0.98377		1	12	12	0	2	11	20	0.785051
1858	RBL2	YOR265W	0.023695	0.98371		1	11	11	2	5	9	31	0.962538
1859	VPS9	YML097C	0.0237244	0.98369		1	14	13	5	4	7	17	0.786012
1860	CCT8	YJL008C	0.0237977	0.98364		1	53	53	41	20	16	408	0.660292
1861	YMR244C-A	YMR244C-A	0.0238124	0.98363		1	9	9	1	3	6	17	0.786734
1862	SPC19	YDR201W	0.0240471	0.98347		1	3	3	0	0	3	5	0.927074
1863	GPI14	YJR013W	0.0241204	0.98342		1	3	3	2	2	0	6	0.927642
1864	NRD1	YNL251C	0.0241351	0.98341		1	24	24	14	9	9	62	1
1865	CAB5	YDR196C	0.0242084	0.98336		1	7	7	4	3	1	7	0.789984
1866	CYM1	YDR430C	0.0242084	0.98336		1	56	56	29	33	29	183	0.983712
1867	PMT2	YAL023C	0.0242524	0.98333		1	36	32	23	10	8	201	0.984164
1868	PDC2	YDR081C	0.0242524	0.98333		1	7	7	0	1	6	12	0.999002
1869	YLR301W	YLR301W	0.0243258	0.98328		1	21	21	15	7	9	112	0.656003
1870	IES2	YNL215W	0.0244725	0.98318		1	11	11	0	3	11	22	0.792153
1871	TUB3	YML124C	0.0244872	0.98317		1	21	11	9	2	3	24	0.832617
1872	GIM3	YNL153C	0.0245312	0.98314		1	13	13	5	7	9	30	0.97169
1873	INP52	YNL106C	0.024678	0.98304		1	16	15	6	0	9	17	0.83427
1874	MCM3	YEL032W	0.0247073	0.98302		1	33	33	24	8	7	34	0.834524
1875	TAF10	YDR167W	0.0247367	0.983		1	7	7	3	3	4	6	0.932417
1876	TOP2	YNL088W	0.0248247	0.98294		1	67	67	42	12	25	133	0.974903
1877	YKR078W	YKR078W	0.0248981	0.98289		1	5	5	2	1	2	5	0.993512
1878	SEC15	YGL233W	0.025456	0.98251		1	17	17	10	4	3	19	0.800245
1879	SOD1	YJR104C	0.025456	0.98251		1	24	24	17	6	12	272	0.646862
1880	PBY1	YBR094W	0.0256763	0.98236		1	21	21	8	11	10	45	0.986896
1881	CCT6	YDR188W	0.0257791	0.98229		1	44	43	31	17	12	226	0.999849
1882	AIM37	YNL100W	0.0257938	0.98228		1	15	14	8	4	4	32	0.84395
1883	RPL7B	YPL198W	0.0257938	0.98228		1	42	2	1	1	1	38	1
1884	PDR16	YNL231C	0.0259406	0.98218		1	29	29	18	12	16	94	0.99888
1885	TMA7	YLR262C-A	0.0261316	0.98205		1	12	12	1	2	12	53	0.997423
1886	YEH1	YLL012W	0.0262638	0.98196		1	13	13	11	4	2	28	0.848036
1887	VPS66	YPR139C	0.0262638	0.98196		1	15	15	10	5	4	27	0.981902
1888	SWI1	YPL016W	0.0262932	0.98194		1	13	13	3	2	9	16	0.807151
1889	PBP4	YDL053C	0.026352	0.9819		1	16	16	7	3	12	65	0.991629
1890	OCA4	YCR095C	0.0263961	0.98187		1	4	4	0	0	4	3	0.939687
1891	KOG1	YHR186C	0.026543	0.98177		1	14	14	8	0	6	7	0.940429
1892	PTK2	YJR059W	0.0265724	0.98175		1	21	21	8	2	12	34	0.809457
1893	MRPL22	YNL177C	0.0265724	0.98175		1	22	22	13	8	3	70	0.994062
1894	ARO8	YGL202W	0.0265871	0.98174		1	45	45	33	18	18	318	0.637767
1895	VPS28	YPL065W	0.0266165	0.98172		1	3	3	0	0	3	4	0.940799
1896	TGL1	YKL140W	0.0266606	0.98169		1	14	14	9	3	3	17	0.810185
1897	KEM1	YGL173C	0.0267488	0.98163		1	105	104	71	44	34	621	0.636471
1898	SLM4	YBR077C	0.0269545	0.98149		1	5	5	3	0	4	14	0.854046
1899	TAF14	YPL129W	0.0271162	0.98138		1	13	13	3	7	10	41	1
1900	IMH1	YLR309C	0.0271456	0.98136		1	45	44	4	7	43	84	0.999804
1901	NTH2	YBR001C	0.027175	0.98134		1	4	1	1	1	0	25	0.989466
1902	ECM2	YBR065C	0.0272044	0.98132		1	8	7	2	1	4	13	0.814684
1903	YJR011C	YJR011C	0.0272191	0.98131		1	6	6	2	1	4	6	0.951673
1904	NFS1	YCL017C	0.0272779	0.98127		1	16	16	12	5	0	52	0.973282
1905	PUB1	YNL016W	0.0272926	0.98126		1	15	15	14	4	4	73	0.988569
1906	XDJ1	YLR090W	0.0273368	0.98123		1	13	13	7	2	5	23	0.972783
1907	PDX1	YGR193C	0.0274103	0.98118		1	30	30	10	15	25	109	0.987672
1908	HER2	YMR293C	0.0274397	0.98116		1	3	3	1	0	2	3	0.944952
1909	TSR4	YOL022C	0.0274544	0.98115		1	17	17	3	5	13	30	0.997741
1910	KTI12	YKL110C	0.0276014	0.98105		1	16	16	10	7	3	36	0.970534
1911	YDR049W	YDR049W	0.0276308	0.98103		1	16	16	8	3	8	40	0.859939
1912	PPX1	YHR201C	0.0278514	0.98088		1	15	15	6	4	8	38	0.995089
1913	TED1	YIL039W	0.0278956	0.98085		1	15	15	11	4	5	53	0.968035
1914	FMP41	YNL168C	0.0280132	0.98077		1	16	16	12	4	4	36	0.967035
1915	TIM11	YDR322C-A	0.0280868	0.98072		1	10	10	5	2	4	18	0.863917
1916	CCT3	YJL014W	0.0281162	0.9807		1	57	56	43	23	19	310	0.625558
1917	SEC72	YLR292C	0.0282339	0.98062		1	15	13	9	3	3	20	0.865201
1918	PGA2	YNL149C	0.028278	0.98059		1	14	14	11	5	8	50	0.981055
1919	UBC6	YER100W	0.0283369	0.98055		1	7	7	6	2	2	23	0.964286
1920	CYC2	YOR037W	0.0283663	0.98053		1	9	9	6	2	3	14	0.824314
1921	RTG1	YOL067C	0.0284105	0.9805		1	8	8	1	2	6	14	0.866743
1922	NUP1	YOR098C	0.0285135	0.98043		1	34	34	2	4	32	66	0.990667
1923	CCL1	YPR025C	0.028587	0.98038		1	9	9	1	0	9	15	0.826146
1924	YGR117C	YGR117C	0.0286018	0.98037		1	13	13	4	9	3	27	0.868414
1925	RER2	YBR002C	0.0287195	0.98029		1	10	10	9	1	0	7	0.963325
1926	BPH1	YCR032W	0.0287636	0.98026		1	10	10	7	1	4	10	0.827613
1927	CPA2	YJR109C	0.0287636	0.98026		1	90	86	68	32	32	1318	0.620419
1928	NDC1	YML031W	0.0287636	0.98026		1	19	19	15	4	2	34	0.869828
1929	MSH3	YCR092C	0.0288519	0.9802		1	8	8	3	2	4	8	0.964354
1930	IDS2	YJL146W	0.0288667	0.98019		1	6	5	2	2	3	9	0.828469
1931	SDT1	YGL224C	0.0289255	0.98015		1	15	15	12	4	3	35	0.871243
1932	KIP1	YBL063W	0.0289697	0.98012		1	4	4	0	1	3	6	0.829325
1933	YMR086W	YMR086W	0.0290286	0.98008		1	41	41	6	7	33	59	0.958411
1934	YLH47	YPR125W	0.0290286	0.98008		1	26	26	20	6	6	73	0.987226
1935	MNE1	YOR350C	0.0291758	0.97998		1	6	6	4	2	1	4	0.966871
1936	HEM2	YGL040C	0.0292347	0.97994		1	14	14	10	4	3	47	0.973762
1937	HAM1	YJR069C	0.0292494	0.97993		1	16	16	12	8	9	91	0.97365
1938	COG1	YGL223C	0.0292936	0.9799		1	6	6	0	2	5	9	0.967786
1939	RSC3	YDR303C	0.0293525	0.97986		1	28	28	19	5	8	56	0.955662
1940	NUP116	YMR047C	0.0294261	0.97981		1	19	19	1	1	17	42	0.87562
1941	RUD3	YOR216C	0.029485	0.97977		1	27	27	1	4	25	58	0.984178
1942	COA1	YIL157C	0.0296175	0.97968		1	7	6	6	1	0	11	0.877295
1943	NOT3	YIL038C	0.0296617	0.97965		1	42	40	20	8	17	45	0.877682
1944	TRP2	YER090W	0.0297059	0.97962		1	42	41	31	16	18	258	0.612974
1945	UGO1	YDR470C	0.0297648	0.97958		1	8	8	6	2	3	11	0.971448
1946	TRP4	YDR354W	0.0298973	0.97949		1	18	18	11	5	7	34	0.981424
1947	LGE1	YPL055C	0.0299562	0.97945		1	10	10	7	2	4	23	0.972936
1948	MRPL19	YNL185C	0.0300741	0.97937		1	9	9	6	4	6	45	0.967365
1949	HDA2	YDR295C	0.030133	0.97933		1	22	22	6	3	18	33	0.881809
1950	ALD4	YOR374W	0.0301625	0.97931		1	42	40	25	19	18	302	0.60938
1951	PMT1	YDL095W	0.0302214	0.97927		1	33	33	26	11	10	195	0.966242
1952	YCR075W-A	YCR075W-A	0.0304129	0.97914		1	4	4	2	0	2	3	0.959963
1953	CLP1	YOR250C	0.0304277	0.97913		1	4	4	3	0	1	3	0.960037
1954	YMR010W	YMR010W	0.0305898	0.97902		1	4	4	1	1	4	7	0.960856
1955	UBX4	YMR067C	0.0306192	0.979		1	14	14	4	4	11	36	0.944912
1956	VHT1	YGR065C	0.0307224	0.97893		1	9	9	6	3	0	9	0.843921
1957	YTA12	YMR089C	0.0308108	0.97887		1	55	51	27	18	21	138	0.961752
1958	MRP1	YDR347W	0.0308845	0.97882		1	21	21	16	10	6	72	0.974833
1959	FCF1	YDR339C	0.0309435	0.97878		1	7	7	4	0	4	15	0.888913
1960	DRS2	YAL026C	0.0310614	0.9787		1	21	21	10	10	5	40	0.889947
1961	IRC22	YEL001C	0.0310614	0.9787		1	6	5	3	2	3	25	0.941162
1962	SMC4	YLR086W	0.0310614	0.9787		1	19	18	7	1	11	22	0.889947
1963	GLO2	YDR272W	0.0311351	0.97865		1	23	23	14	8	9	69	0.959282
1964	FRQ1	YDR373W	0.0314152	0.97846		1	5	5	2	2	2	6	0.984279
1965	CRM1	YGR218W	0.03143	0.97845		1	53	53	41	24	6	262	0.957036
1966	TAF12	YDR145W	0.0316512	0.9783		1	24	23	10	2	14	34	0.936162
1967	PTH2	YBL057C	0.0316659	0.97829		1	6	6	4	2	3	7	0.851801
1968	YDL156W	YDL156W	0.0317691	0.97822		1	5	5	0	0	5	6	0.966815
1969	MNN9	YPL050C	0.0318871	0.97814		1	19	17	11	9	5	56	0.96814
1970	RVB2	YPL235W	0.0318871	0.97814		1	43	42	31	13	13	148	0.595891
1971	YGR127W	YGR127W	0.0319019	0.97813		1	3	3	0	0	3	3	0.967486
1972	CEX1	YOR112W	0.0319166	0.97812		1	32	32	20	9	11	78	0.933912
1973	YCG1	YDR325W	0.0319461	0.9781		1	17	17	8	3	7	19	0.967746
1974	LSM6	YDR378C	0.0319609	0.97809		1	6	6	4	1	3	19	0.897843
1975	RPC17	YJL011C	0.0319609	0.97809		1	10	10	4	0	6	13	0.897843
1976	CPT1	YNL130C	0.0320051	0.97806		1	4	4	3	1	2	16	0.854638
1977	MTC5	YDR128W	0.0320346	0.97804		1	5	5	2	0	3	6	0.968157
1978	RKM2	YDR198C	0.0320494	0.97803		1	4	4	2	1	2	4	0.989211
1979	POM152	YMR129W	0.0322412	0.9779		1	58	58	46	19	17	201	0.965777
1980	GRS2	YPR081C	0.0322412	0.9779		1	6	4	0	1	3	5	0.969201
1981	GRX3	YDR098C	0.0322559	0.97789		1	6	4	3	3	3	19	0.931038
1982	ATG27	YJL178C	0.0322559	0.97789		1	14	14	4	7	7	29	0.931038
1983	TMA108	YIL137C	0.0324182	0.97778		1	48	48	37	18	10	144	0.949512
1984	CKI1	YLR133W	0.0324477	0.97776		1	20	20	13	6	4	41	0.929413
1985	YBT1	YLL048C	0.0325805	0.97767		1	78	72	57	25	12	235	0.948277
1986	PSD1	YNL169C	0.0325953	0.97766		1	20	19	13	5	9	35	0.903418
1987	NCA2	YPR155C	0.0326838	0.9776		1	18	18	16	3	0	27	0.927414
1988	ADK1	YDR226W	0.0327133	0.97758		1	40	39	22	18	21	437	0.589477
1989	VAM7	YGL212W	0.0327724	0.97754		1	4	4	2	0	2	4	0.971885
1990	YKE2	YLR200W	0.0328019	0.97752		1	15	15	3	4	12	48	0.962035
1991	NMT1	YLR195C	0.0328166	0.97751		1	25	25	18	7	11	66	0.961937
1992	SML1	YML058W	0.0329938	0.97739		1	5	5	1	0	4	5	0.862916
1993	CCM1	YGR150C	0.033038	0.97736		1	7	7	1	0	6	10	0.96046
1994	RLF2	YPR018W	0.0330528	0.97735		1	24	24	4	3	19	25	0.907442
1995	IES1	YFL013C	0.0330676	0.97734		1	21	20	4	2	15	34	0.907572
1996	DLD2	YDL178W	0.0332152	0.97724		1	23	21	13	10	15	96	0.943448
1997	COG8	YML071C	0.0332299	0.97723		1	15	15	8	2	8	24	0.909
[truncated: 1,797 more rows]
