# Supplementary material for: The coordinated action of the MVB pathway and autophagy ensures cell survival during starvation
Source: eLife. 2015 Apr 22;4:e07736. doi: 10.7554/eLife.07736 (PMC4424281; doi:10.7554/eLife.07736)
Supplement: Supplementary file 5. — 135 most differentially regulated proteins in WT and vps4Δ mutants during starvation. DOI: http://dx.doi.org/10.7554/eLife.07736.021 [file elife07736s005.xlsx]

## Sheet: Sheet1
Table S5. 135 most differentially regulated proteins in WT and vps4D mutants during starvation
					fold change			significant
systematic name	gene	comparative ratios (ratio of ratio)	zscore	pvalue	wt (starved/rich)	vps4∆ (starved/rich)	vps4∆/wt	wt (starved/rich)	vps4∆ (starved/rich)	vps4∆/wt
YDL203C	ACK1	-0.778257	-1.98135	0.0475516	0.552517	0.947598	0.935191
YER017C	AFG3	0.950399	2.25646	0.024042	1.7996	0.931272	1.07093
YHL021C	AIM17	1.04477	2.4878	0.0128536	8.11229	3.93221	1.4214	+	+	+
YMR170C	ALD2	1.0773	2.56756	0.0102418	3.75968	1.78177	1.02917	+	+
YMR169C	ALD3	1.69832	4.08999	4.31385e-05	7.0146	2.16151		+	+
YGL156W	AMS1	1.01309	2.41014	0.0159462	6.72629	3.33279	1.35814	+	+
YGR261C	APL6	-0.807302	-2.05256	0.0401153	0.695846	1.21769	1.14899
YDR384C	ATO3	-1.37806	-3.45178	0.0005569	0.239784	0.623247	1.22061	+	+
YOL078W	AVO1	1.11276	2.6545	0.0079427	1.13623	0.525403	0.844951
YDR046C	BAP3	-2.32411	-5.77102	7.87924e-09	0.397487	1.99045	2.74817		+	+
YNL042W	BOP3	-0.772294	-1.96674	0.0492136	0.50153	0.856604	1.05258
YLR074C	BUD20	-0.809251	-2.05734	0.039654	0.267975	0.469573	0.990884	+	+
YFR028C	CDC14	-0.877601	-2.2249	0.0260881	0.729714	1.34072	1.04508
YJL172W	CPS1	0.850817	2.01233	0.0441849	2.66447	1.47737	1.40986	+	+	+
YPL181W	CTI6	-0.992987	-2.50777	0.0121497	0.502386	0.9999	1.05376
YPR124W	CTR1	-1.49424	-3.7366	0.000186528	0.212237	0.597907	0.919625	+	+
YGR088W	CTT1	1.28765	3.08323	0.00204764	21.9838	9.00496	1.0523	+	+
YIR029W	DAL2	1.48872	3.57616	0.000348683	2.6488	0.943841		+
YOR173W	DCS2	3.27812	7.96289	1.6807e-15	20.1669	2.07887	1.00632	+	+
YHR164C	DNA2	-1.09234	-2.75133	0.00593535	0.454547	0.96918	0.989413
YER088C	DOT6	-1.59246	-3.97738	6.96773e-05	0.0462536	0.139484	0.842247	+	+	+
YKL191W	DPH2	-0.788359	-2.00612	0.0448435	0.521812	0.901225	0.990001
YLR172C	DPH5	-1.02148	-2.57761	0.00994867	0.509866	1.03503	0.992162	+
YLR083C	EMP70	0.941694	2.23512	0.0254096	0.869565	0.452713	0.808081		+	+
YGR175C	ERG1	0.87444	2.07024	0.0384295	0.733729	0.400224	0.93668		+
YNL125C	ESBP6	-0.801144	-2.03746	0.0416038	0.562145	0.979528	1.4726
YER056C	FCY2	-1.26206	-3.1674	0.00153811	0.641272	1.53801	2.75278		+	+
YPL221W	FLC1	-1.17723	-2.95945	0.00308193	0.353306	0.798977	1.70724			+
YDR070C	FMP16	1.17675	2.81137	0.0049331	43.9369	19.4352		+	+
YDL222C	FMP45	1.29193	3.09371	0.00197669	3.99953	1.63343		+
YNL135C	FPR1	-1.32463	-3.3208	0.000897608	1.17396	2.9404	1.01514		+
YKR039W	GAP1	1.09687	2.61552	0.00890916	94.0379	43.9658		+	+
YAL044C	GCV3	0.937494	2.22482	0.0260933	3.44163	1.79701	1.10484	+	+
YOR120W	GCY1	1.29381	3.09834	0.0019461	4.6529	1.89779	1.67191	+	+	+
YDL215C	GDH2	1.34341	3.21994	0.00128219	4.24575	1.67319	1.18631	+	+
YDR508C	GNP1	-0.773319	-1.96925	0.0489245	0.125463	0.214441	1.60671	+	+	+
YPR160W	GPH1	0.980936	2.33132	0.0197365	4.22781	2.14202	0.864229	+	+
YBR014C	GRX7	0.934366	2.21715	0.0266127	1.02053	0.534017	1.03031		+
YDL223C	HBT1	0.961248	2.28305	0.0224272	17.9562	9.22251	1.53198	+	+	+
YNL021W	HDA1	-3.12093	-7.72443	1.12355e-14	1.27861	11.1232	1.06356		+
YJL159W	HSP150	-0.781613	-1.98958	0.0466369	0.196646	0.338043	0.974754	+	+
YBR072W	HSP26	3.06049	7.42937	1.09118e-13	40.1801	4.81625	4.13529	+	+	+
YMR011W	HXT2	-1.0474	-2.64116	0.00826223	0.393684	0.81367	1.17088	+
YLR223C	IFH1	-1.66276	-4.14973	3.32873e-05	0.886054	2.80545	1.11547		+
YDR497C	ITR1	-4.33934	-10.7114	9.00036e-27	0.0479984	0.971628	1.41757	+		+
YGL203C	KEX1	1.30019	3.11396	0.00184591	1.07065	0.434763	0.418077			+
YKL103C	LAP4	0.980593	2.33048	0.0197809	3.74281	1.89674	1.61878	+	+	+
YPR167C	MET16	-0.930262	-2.354	0.0185728	13.4544	25.639		+	+
YJR010W	MET3	1.28769	3.08334	0.0020469	10.4034	4.26129	0.699741	+	+	+
YMR115W	MGR3	1.04948	2.49936	0.0124418	1.99844	0.965531	1.04869
YKL201C	MNN4	0.885958	2.09848	0.0358627	3.10222	1.6787	1.0581	+
YML128C	MSC1	1.27873	3.06137	0.00220325	6.94686	2.8632	1.17574	+	+
YGR055W	MUP1	-2.37974	-5.90741	3.47534e-09	0.315766	1.64339	2.44147		+	+
YIL136W	OM45	0.867818	2.05401	0.0399748	4.38848	2.40477	1.10426	+	+
YMR174C	PAI3	1.13699	2.71388	0.00665011	8.58662	3.90442	1.15137	+	+
YDL173W	PAR32	-1.28445	-3.2223	0.00127166	0.395725	0.963948	1.09262	+
YGR087C	PDC6	-2.32914	-5.78337	7.32205e-09	2.30457	11.5806	1.04027	+	+
YPL112C	PEX25	1.89025	4.5605	5.10318e-06	1.5383	0.414973	0.985804		+
YMR105C	PGM2	0.863814	2.04419	0.0409345	5.11665	2.8116	1.05606	+	+
YOL084W	PHM7	1.7837	4.2993	1.7134e-05	19.2759	5.59846		+	+
YKL164C	PIR1	1.34128	3.21471	0.00130578	0.275717	0.108817	0.788208	+	+	+
YEL060C	PRB1	1.49723	3.59703	0.000321875	9.2183	3.26542	1.94917	+	+	+
YER099C	PRS2	1.21889	2.91467	0.00356069	0.429682	0.184597	1.00786	+	+
YGL014W	PUF4	-0.853033	-2.16467	0.0304131	0.564238	1.01918	0.971628	+
YER095W	RAD51	-0.839315	-2.13104	0.0330859	0.61717	1.10424	1.08119
YDR217C	RAD9	-1.2066	-3.03144	0.00243387	0.188345	0.434687	0.872982	+	+
YDL135C	RDI1	-0.844246	-2.14313	0.0321029	0.741729	1.33165	1.17701
YOR119C	RIO1	-1.25719	-3.15547	0.00160242	0.394788	0.943663	0.936593	+
YER070W	RNR1	-0.939195	-2.3759	0.0175064	0.341647	0.655093	0.971345	+	+
YIL066C	RNR3	-5.43722	-13.4028	5.81887e-41	0.0449215	1.94636	1.08975	+	+
YPL123C	RNY1	1.11323	2.65563	0.00791595	4.49095	2.07598	0.968335	+	+
YFL036W	RPO41	-1.25583	-3.15212	0.00162091	0.142875	0.341193	0.921659	+	+
YDL081C	RPP1A	0.886576	2.09999	0.0357293	1.83338	0.99167	0.95229
YDL204W	RTN2	1.11706	2.66502	0.00769828	10.7821	4.97091	1.30945	+	+
YPL274W	SAM3	-1.41734	-3.54806	0.000388075	0.39032	1.04251	0.913492	+
YGL056C	SDS23	-1.12563	-2.83293	0.00461228	0.482159	1.05206	1.05209
YDR363W-A	SEM1	1.20348	2.87689	0.0040161	2.40953	1.04628	1.19812	+
YHR207C	SET5	0.863522	2.04348	0.0410052	1.52884	0.840265	1.04399
YDR422C	SIP1	-0.880081	-2.23098	0.0256826	0.461275	0.848969	1.00991
YLR187W	SKG3	-1.15196	-2.89748	0.00376176	0.428136	0.951384	1.13161
YHR149C	SKG6	-1.29386	-3.24535	0.00117305	0.334997	0.821355	1.165	+
YGR143W	SKN1	0.925054	2.19433	0.028212	2.04327	1.07611	1.11303
YGR271W	SLH1	3.84584	9.35465	8.38768e-21	14.2714	0.992556	1.05728	+
YBR289W	SNF5	-1.68437	-4.20269	2.63765e-05	0.320841	1.03118	0.976276	+
YKL173W	SNU114	2.03988	4.92734	8.33565e-07	3.45006	0.838997	1.05247	+
YMR096W	SNZ1	1.0655	2.53863	0.0111288	2.72658	1.30278	1.79337	+		+
YMR016C	SOK2	-0.827442	-2.10193	0.0355593	0.553618	0.982415	1.06428	+
YMR107W	SPG4	-1.20592	-3.02978	0.00244734	8.83004	20.3695		+	+
YMR179W	SPT21	-2.80633	-6.95319	3.57107e-12	0.09995	0.699154	0.962001	+
YKL218C	SRY1	1.35059	3.23753	0.00120568	3.98787	1.56377	1.19656	+
YBL075C	SSA3	1.83046	4.41393	1.01512e-05	17.2595	4.85294	1.72497	+	+	+
YER103W	SSA4	2.27557	5.50513	3.68887e-08	5.26287	1.08695	1.26517	+		+
YBR169C	SSE2	0.919647	2.18107	0.0291782	3.34819	1.76997	1.29405	+	+	+
YJL187C	SWE1	-1.00194	-2.52971	0.0114157	0.243979	0.488615	1.03028	+
YDR146C	SWI5	1.34662	3.22778	0.00124753	0.884173	0.34767	1.07003		+
YPR095C	SYT1	2.49254	6.03703	1.56973e-09	5.62998	1.00041		+
YBR069C	TAT1	-1.20052	-3.01653	0.00255682	0.333066	0.765462	1.07463	+
YOL020W	TAT2	-0.863265	-2.18975	0.0285422	0.802375	1.45964	3.1734			+
YJL052W	TDH1	0.845698	1.99978	0.0455239	3.50433	1.94996	1.60609	+	+	+
YLR178C	TFS1	0.937958	2.22596	0.0260169	6.68135	3.48747	1.40182	+	+	+
YLR327C	TMA10	1.40767	3.37745	0.000731615	64.7249	24.3961		+	+
YER175C	TMT1	1.25932	3.01377	0.00258021	8.46025	3.53419	1.35044	+	+	+
YGR260W	TNA1	-2.18933	-5.44061	5.30984e-08	0.117973	0.538068	1.69311	+	+	+
YBL054W	TOD6	-1.07519	-2.70928	0.00674284	0.150823	0.317782	0.787277	+	+	+
YLR183C	TOS4	-1.12841	-2.83977	0.00451465	0.0922677	0.201715	0.988435	+	+
YHR106W	TRR2	0.847308	2.00373	0.0450991	2.09687	1.16549	1.77825			+
YPL207W	TYW1	1.42338	3.41598	0.000635528	2.23549	0.833472	1	+
YPL186C	UIP4	1.54631	3.71734	0.000201334	14.2438	4.87685		+	+
YDR213W	UPC2	-1.08803	-2.74078	0.00612942	0.330154	0.701853	1.05006
YOR132W	VPS17	-0.848138	-2.15267	0.0313448	1.08348	1.95046	1.23883		+
YMR077C	VPS20	-1.31882	-3.30655	0.000944521	0.574944	1.43427	0.995124
YDR495C	VPS3	1.67915	4.04299	5.2774e-05	0.822707	0.256904	1.05869		+
YDR027C	VPS54	-0.769751	-1.9605	0.049937	0.66313	1.13062	1.00266
YML076C	WAR1	-0.772761	-1.96788	0.0490816	0.51994	0.888336	0.935454
YBR085C-A	YBR085C-A	-0.823043	-2.09115	0.0365149	5.12556	9.06785	1.41083	+	+	+
YDR325W	YCG1	-0.826865	-2.10052	0.0356833	0.454565	0.806321	1.02239	+
YCR007C	YCR007C	0.844839	1.99768	0.0457518	9.37208	5.21812		+	+
YFL034W	YFL034W	-1.10669	-2.78652	0.00532779	0.564143	1.21489	1.03229
YGR201C	YGR201C	0.937332	2.22442	0.0261199	2.70665	1.41341		+
YHR029C	YHI9	1.41653	3.39918	0.000675882	4.40295	1.6494	1.09632	+	+
YHR138C	YHR138C	0.978599	2.32559	0.0200404	6.09717	3.09416	2.3975	+	+	+
YHR159W	YHR159W	-0.779533	-1.98448	0.047202	0.772917	1.32677	0.967961
YIL002W-A	YIL002W-A	-0.798214	-2.03028	0.0423281	0.733945	1.27629	0.840902			+
YKL151C	YKL151C	0.845699	1.99978	0.0455236	2.25959	1.25732	1.17444	+
YKR018C	YKR018C	-0.980233	-2.4765	0.0132678	0.513242	1.01251	1.071	+
YLR363W-A	YLR363W-A	-0.941929	-2.3826	0.0171909	0.294004	0.564812	0.897908	+	+
YNL022C	YNL022C	-1.68651	-4.20795	2.57696e-05	0.989511	3.18501	0.95648		+
YNR034W-A	YNR034W-A	0.930966	2.20882	0.0271873	7.10631	3.7273	1.49593	+	+	+
YOR289W	YOR289W	0.960691	2.28169	0.0225077	3.44602	1.7706	1.58351	+		+
YPR172W	YPR172W	-2.23288	-5.54737	2.89995e-08	1.8715	8.79742	1.2572		+
YHR074W	QNS1	1.89372	4.56901	4.90044e-06	16.2914	4.38422	1.27571	+	+
YLR149C	YLR149C	1.03144	2.45512	0.0140836	2.68003	1.31113	1.05082	+
YBR269C	FMP21	-1.9097	-4.75511	1.98342e-06	0.745823	2.8023	1.0012		+
YDR469W	SDC1	-1.01788	-2.56879	0.0102055	0.572803	1.15989	1.03553
YNL054W	VAC7	-0.925368	-2.342	0.0191808	0.577968	1.09766	1.24194
