# Supplementary material for: The coordinated action of the MVB pathway and autophagy ensures cell survival during starvation
Source: eLife. 2015 Apr 22;4:e07736. doi: 10.7554/eLife.07736 (PMC4424281; doi:10.7554/eLife.07736)
Supplement: Supplementary file 6. — GO Analysis of proteins that are differentially regulated under starvation. DOI: http://dx.doi.org/10.7554/eLife.07736.022 [file elife07736s006.xlsx]

## Sheet: Sheet1
Table S6. GO Analysis of proteins that are differentially regulated under starvation
bold GO terms are significant
GO Components that are enriched in vps4∆ cells under starvation
GO-ID	GO-term cellular component	Dataset frequency	Genome frequency	BH adjusted p-value	Enrichment over genome	Genes
5886	plasma membrane	13 out of 67 genes, 19.4%	376 of 6334 genes, 5.9%	0.00162794	3.26858	TAT1,RDI1,BAP3,ATO3,ITR1,GNP1,FCY2,MUP1,TNA1,HXT2,TAT2,SAM3,CTR1
228	nuclear chromosome	9 out of 67 genes, 13.4%	285 of 6334 genes, 4.5%	0.0150484	2.98539	TOD6,YCG1,DOT6,RAD51,DNA2,TOS4,IFH1,HDA1,CTI6
5694	chromosome #	10 out of 67 genes, 14.9%	354 of 6334 genes, 5.6%	0.0150484	2.67055	TOD6,RAD9,YCG1,DOT6,RAD51,DNA2,TOS4,IFH1,HDA1,CTI6
5623	cell #	64 out of 67 genes, 95.5%	5469 of 6334 genes, 86.3%	0.0375716	1.10631	TOD6,TAT1,YBR085C-A,FMP21,SNF5,RDI1,PAR32,ACK1,VPS54,BAP3,UPC2,RAD9,YCG1,ATO3,SIP1,SDC1,ITR1,GNP1,FCY2,RNR1,DOT6,RAD51,RPO41,CDC14,PUF4,SDS23,MUP1,PDC6,TNA1,APL6,SKG6,TDA11,DNA2,RNR3,HSP150,SWE1,DPH2,YKR018C,BUD20,DPH5,TOS4,SKG3,IFH1,YLR363W-A,WAR1,HXT2,SOK2,VPS20,SPT21,HDA1,RCM1,BOP3,VAC7,ESBP6,FPR1,TAT2,RIO1,VPS17,CTI6,FLC1,SAM3,CTR1,MET16,YPR172W
5575	cellular component unknown #	2 out of 67 genes, 3%	719 of 6334 genes, 11.4%	0.0375716	0.262969	YIL002W-A,SPG4
5634	nucleus	30 out of 67 genes, 44.8%	2151 of 6334 genes, 34%	0.0437812	1.31851	TOD6,YBR085C-A,SNF5,UPC2,RAD9,YCG1,SDC1,RNR1,DOT6,RAD51,CDC14,SDS23,DNA2,SWE1,YKR018C,BUD20,TOS4,IFH1,YLR363W-A,WAR1,SOK2,SPT21,HDA1,RCM1,BOP3,FPR1,RIO1,CTI6,CTR1,YPR172W
5829	cytosol #	3 out of 67 genes, 4.5%	796 of 6334 genes, 12.6%	0.0437812	0.356296	SNF5,RDI1,SOK2
5654	nucleoplasm	6 out of 67 genes, 9%	255 of 6334 genes, 4.0%	0.0728229	2.22441	TOD6,SDC1,DOT6,TOS4,HDA1,CTI6
43234	protein complex	19 out of 67 genes, 28.4%	1427 of 6334 genes, 22.5%	0.108599	1.25873	TOD6,SNF5,VPS54,YCG1,SIP1,SDC1,RNR1,DOT6,RPO41,CDC14,APL6,RNR3,TOS4,IFH1,VPS20,HDA1,VAC7,VPS17,CTI6
5737	cytoplasm	46 out of 67 genes, 68.7%	3982 of 6334 genes, 62.9%	0.108599	1.09209	TOD6,YBR085C-A,FMP21,SNF5,RDI1,PAR32,ACK1,VPS54,BAP3,UPC2,ATO3,SIP1,ITR1,GNP1,FCY2,RNR1,DOT6,RPO41,PUF4,SDS23,PDC6,TNA1,APL6,SKG6,TDA11,DNA2,RNR3,DPH2,YKR018C,BUD20,DPH5,TOS4,SKG3,WAR1,SOK2,VPS20,BOP3,VAC7,ESBP6,FPR1,RIO1,VPS17,FLC1,CTR1,MET16,YPR172W
5773	vacuole	5 out of 67 genes, 7.5%	259 of 6334 genes, 4.1%	0.118695	1.82504	SIP1,ITR1,FCY2,VAC7,FLC1
5622	intracellular	58 out of 67 genes, 86.6%	5211 of 6334 genes, 82.3%	0.118695	1.05223	TOD6,YBR085C-A,FMP21,SNF5,RDI1,PAR32,ACK1,VPS54,BAP3,UPC2,RAD9,YCG1,ATO3,SIP1,SDC1,ITR1,GNP1,FCY2,RNR1,DOT6,RAD51,RPO41,CDC14,PUF4,SDS23,PDC6,TNA1,APL6,SKG6,TDA11,DNA2,RNR3,SWE1,DPH2,YKR018C,BUD20,DPH5,TOS4,SKG3,IFH1,YLR363W-A,WAR1,SOK2,VPS20,SPT21,HDA1,RCM1,BOP3,VAC7,ESBP6,FPR1,RIO1,VPS17,CTI6,FLC1,CTR1,MET16,YPR172W
43226	organelle	47 out of 67 genes, 70.1%	4240 of 6334 genes, 66.9%	0.118695	1.04794	TOD6,YBR085C-A,FMP21,SNF5,ACK1,VPS54,BAP3,UPC2,RAD9,YCG1,ATO3,SIP1,SDC1,ITR1,GNP1,FCY2,RNR1,DOT6,RAD51,RPO41,CDC14,SDS23,TNA1,DNA2,RNR3,SWE1,YKR018C,BUD20,TOS4,IFH1,YLR363W-A,WAR1,SOK2,VPS20,SPT21,HDA1,RCM1,BOP3,VAC7,ESBP6,FPR1,RIO1,VPS17,CTI6,FLC1,CTR1,YPR172W
5739	mitochondrion	13 out of 67 genes, 19.4%	1145 of 6334 genes, 18.1%	0.139112	1.07335	FMP21,ACK1,VPS54,BAP3,ATO3,GNP1,RPO41,TNA1,RNR3,TOS4,WAR1,ESBP6,FPR1
5783	endoplasmic reticulum	2 out of 67 genes, 3%	405 of 6334 genes, 6.4%	0.139112	0.466851	ESBP6,FLC1
5730	nucleolus	2 out of 67 genes, 3%	326 of 6334 genes, 5.1%	0.200572	0.579984	CDC14,IFH1
5768	endosome	2 out of 67 genes, 3%	117 of 6334 genes, 1.8%	0.225884	1.61602	VPS20,VPS17
GO Components of proteins that are enriched in WT cells under starvation
GO-ID	GO-term cellular component	Dataset frequency	Genome frequency	BH adjusted p-value	Enrichment over genome	Genes
5773	vacuole	10 out of 68 genes, 14.7%	259 of 6334 genes, 4.1%	0.00556132	3.59641	GRX7,PRB1,AMS1,CPS1,APE1,GAP1,EMP70,TFS1,PHM7,RNY1
5737	cytoplasm	54 out of 68 genes, 79.4%	3982 of 6334 genes, 62.9%	0.0110796	1.26317	GCV3,SSA3,GRX7,HSP26,SSE2,RPP1A,RTN2,GDH2,FMP45,FMP16,SWI5,SEM1,VPS3,PRB1,AFG3,PRS2,SSA4,TMT1,AMS1,CTT1,ERG1,SLH1,AIM17,QNS1,TRR2,SET5,OM45,TDH1,CPS1,MET3,APE1,YKL151C,GAP1,EMP70,TFS1,TMA10,MSC1,PGM2,MGR3,ALD3,ALD2,PAI3,YNR034W-A,AVO1,PHM7,GCY1,DCS2,YOR289W,PEX25,RNY1,UIP4,TYW1,SYT1,GPH1
43234	protein complex #	6 out of 68 genes, 8.8%	1427 of 6334 genes, 22.5%	0.0110796	0.391648	GCV3,SEM1,VPS3,AFG3,MGR3,AVO1
5634	nucleus	13 out of 68 genes, 19.1%	2151 of 6334 genes, 34%	0.0134239	0.562953	HSP26,RTN2,SWI5,SEM1,SSA4,QNS1,SET5,SNU114,TMA10,PAI3,GCY1,YOR289W,UIP4
5768	endosome	3 out of 68 genes, 4.4%	117 of 6334 genes, 1.8%	0.194435	2.38839	VPS3,GAP1,EMP70
5886	plasma membrane	6 out of 68 genes, 8.8%	376 of 6334 genes, 5.9%	0.194435	1.48639	FMP45,HBT1,TDH1,GAP1,MSC1,AVO1
5739	mitochondrion	14 out of 68 genes, 20.6%	1145 of 6334 genes, 18.1%	0.194435	1.13892	GCV3,GDH2,FMP45,FMP16,AFG3,AIM17,TRR2,OM45,TDH1,MET3,MSC1,MGR3,UIP4,SYT1
43226	organelle	44 out of 68 genes, 64.7%	4240 of 6334 genes, 66.9%	0.194435	0.96662	GCV3,GRX7,HSP26,RPP1A,RTN2,GDH2,FMP45,FMP16,SWI5,SEM1,VPS3,PRB1,AFG3,SSA4,AMS1,KEX1,ERG1,SLH1,AIM17,QNS1,TRR2,SET5,OM45,TDH1,CPS1,MET3,APE1,SNU114,GAP1,EMP70,TFS1,TMA10,MSC1,MGR3,PAI3,PHM7,GCY1,DCS2,YOR289W,PEX25,RNY1,UIP4,TYW1,SYT1
5829	cytosol	5 out of 68 genes, 7.4%	796 of 6334 genes, 12.6%	0.194435	0.585095	SSA3,RPP1A,SEM1,TMT1,RNY1
5811	lipid particle	2 out of 68 genes, 2.9%	40 of 6334 genes, 0.6%	0.194435	4.65735	ERG1,TDH1
5622	intracellular	56 out of 68 genes, 82.4%	5211 of 6334 genes, 82.3%	0.198004	1.001	GCV3,SSA3,GRX7,HSP26,SSE2,RPP1A,RTN2,GDH2,FMP45,FMP16,SWI5,SEM1,VPS3,PRB1,AFG3,PRS2,SSA4,TMT1,AMS1,KEX1,CTT1,ERG1,SLH1,AIM17,QNS1,TRR2,SET5,OM45,TDH1,CPS1,MET3,APE1,YKL151C,SNU114,GAP1,EMP70,TFS1,TMA10,MSC1,PGM2,MGR3,ALD3,ALD2,PAI3,YNR034W-A,AVO1,PHM7,GCY1,DCS2,YOR289W,PEX25,RNY1,UIP4,TYW1,SYT1,GPH1
5623	cell	58 out of 68 genes, 85.3%	5469 of 6334 genes, 86.3%	0.198004	0.987846	GCV3,SSA3,GRX7,HSP26,SSE2,RPP1A,RTN2,GDH2,FMP45,HBT1,FMP16,SWI5,SEM1,VPS3,PRB1,AFG3,PRS2,SSA4,TMT1,AMS1,KEX1,CTT1,ERG1,SLH1,AIM17,QNS1,TRR2,SET5,OM45,TDH1,CPS1,MET3,APE1,YKL151C,PIR1,SNU114,GAP1,EMP70,TFS1,TMA10,MSC1,PGM2,MGR3,ALD3,ALD2,PAI3,YNR034W-A,AVO1,PHM7,GCY1,DCS2,YOR289W,PEX25,RNY1,UIP4,TYW1,SYT1,GPH1
5575	cellular component unknown	8 out of 68 genes, 11.8%	719 of 6334 genes, 11.4%	0.20568	1.03641	YCR007C,YGR201C,YHI9,YHR138C,DAL2,SRY1,YLR149C,SNZ1
5783	endoplasmic reticulum	5 out of 68 genes, 7.4%	405 of 6334 genes, 6.4%	0.213772	1.14996	RTN2,ERG1,MSC1,UIP4,TYW1
5618	cell wall	2 out of 68 genes, 2.9%	95 of 6334 genes, 1.5%	0.213772	1.96099	TDH1,PIR1
30312	external encapsulating structure	2 out of 68 genes, 2.9%	95 of 6334 genes, 1.5%	0.213772	1.96099	TDH1,PIR1
5840	ribosome	3 out of 68 genes, 4.4%	353 of 6334 genes, 5.6%	0.221709	0.791618	RPP1A,SLH1,TMA10
5794	Golgi apparatus	2 out of 68 genes, 2.9%	159 of 6334 genes, 2.5%	0.269708	1.17166	GRX7,SYT1
other	other	2 out of 68 genes, 2.9%		NA	NA	SKN1,MNN4
GO Processes that are enriched in vps4∆ cells under starvation
GO-ID	GO-term biological process	Dataset frequency	Genome frequency	BH adjusted p-value	Enrichment over genome	Genes
55085	transmembrane transport	8 out of 67 genes, 11.9%	224 of 6334 genes, 3.5%	0.0594465	3.37633	TAT1,BAP3,UPC2,ATO3,ITR1,GNP1,FCY2,CTR1
6810	transport	20 out of 67 genes, 29.9%	1101 of 6334 genes, 17.4%	0.0744732	1.7173	TAT1,VPS54,BAP3,UPC2,ATO3,ITR1,GNP1,FCY2,MUP1,TNA1,APL6,BUD20,HXT2,VPS20,ESBP6,TAT2,VPS17,FLC1,SAM3,CTR1
51301	cell division	6 out of 67 genes, 9%	264 of 6334 genes, 4.2%	0.184819	2.14858	YCG1,CDC14,SDS23,SWE1,BUD20,RIO1
51276	chromosome organization	8 out of 67 genes, 11.9%	412 of 6334 genes, 6.5%	0.184819	1.83568	SNF5,YCG1,SDC1,RAD51,PUF4,DNA2,HDA1,FPR1
6351	transcription, DNA-templated	12 out of 67 genes, 17.9%	637 of 6334 genes, 10.1%	0.184819	1.78092	TOD6,SNF5,UPC2,RAD9,SDC1,DOT6,RPO41,PUF4,IFH1,SPT21,HDA1,CTI6
22607	cellular component assembly	2 out of 67 genes, 3%	608 of 6334 genes, 9.6%	0.184819	0.310978	VPS54,SIP1
7568	aging	3 out of 67 genes, 4.5%	71 of 6334 genes, 1.1%	0.184819	3.99453	PUF4,DNA2,HDA1
7049	cell cycle	10 out of 67 genes, 14.9%	635 of 6334 genes, 10.0%	0.254021	1.48878	VPS54,RAD9,YCG1,RAD51,CDC14,SDS23,DNA2,SWE1,BUD20,RIO1
71554	cell wall organization or biogenesis/cell wall organization	4 out of 67 genes, 6%	189 of 6334 genes, 3%	0.258101	2.00079	ACK1,VPS54,HSP150,FLC1
7034	vacuolar transport	3 out of 67 genes, 4.5%	144 of 6334 genes, 2.3%	0.258101	1.96953	VPS54,APL6,VPS20
7067	mitosis	3 out of 67 genes, 4.5%	148 of 6334 genes, 2.3%	0.258101	1.9163	YCG1,CDC14,RIO1
6259	DNA metabolic process	6 out of 67 genes, 9%	461 of 6334 genes, 7.3%	0.258101	1.23042	SNF5,RAD9,YCG1,RAD51,DNA2,CTI6
6464	cellular protein modification process	7 out of 67 genes, 10.4%	610 of 6334 genes, 9.6%	0.258101	1.08485	SIP1,SDC1,CDC14,SWE1,DPH2,DPH5,HDA1
8150	biological process unknown	13 out of 67 genes, 19.4%	1153 of 6334 genes, 18.2%	0.258101	1.0659	YBR085C-A,FMP21,PAR32,YFL034W,SKG6,TDA11,YIL002W-A,YKR018C,SKG3,YLR363W-A,SPG4,RCM1,YPR172W
34641	cellular nitrogen compound metabolic process	20 out of 67 genes, 29.9%	1837 of 6334 genes, 29.0%	0.258101	1.02926	TOD6,SNF5,UPC2,RAD9,YCG1,SDC1,RNR1,DOT6,RAD51,RPO41,PUF4,PDC6,DNA2,RNR3,IFH1,SPT21,HDA1,FPR1,RIO1,CTI6
9058	biosynthetic process	20 out of 67 genes, 29.9%	2071 of 6334 genes, 32.7%	0.258101	0.912963	TOD6,SNF5,UPC2,RAD9,SDC1,RNR1,DOT6,RPO41,PUF4,PDC6,DNA2,RNR3,DPH2,DPH5,IFH1,SPT21,HDA1,VAC7,FPR1,CTI6
44281	small molecule metabolic process	6 out of 67 genes, 9%	658 of 6334 genes, 10.4%	0.258101	0.862042	UPC2,RNR1,PDC6,RNR3,FPR1,MET16
6950	response to stress	5 out of 67 genes, 7.5%	641 of 6334 genes, 10.1%	0.258101	0.737421	SNF5,UPC2,RAD9,DNA2,TOS4
9056	catabolic process	5 out of 67 genes, 7.5%	666 of 6334 genes, 10.5%	0.258101	0.70974	SNF5,PUF4,PDC6,DNA2,VPS20
42254	ribosome biogenesis	2 out of 67 genes, 3%	404 of 6334 genes, 6.4%	0.258101	0.468007	BUD20,RIO1
3	reproduction	5 out of 67 genes, 7.5%	429 of 6334 genes, 6.8%	0.26845	1.10183	VPS54,YCG1,RAD51,DNA2,SWE1
6457	protein folding	2 out of 67 genes, 3%	90 of 6334 genes, 1.4%	0.26845	2.10083	FPR1,FLC1
7165	signal transduction	3 out of 67 genes, 4.5%	220 of 6334 genes, 3.5%	0.27005	1.28915	RDI1,ACK1,SIP1
6520	cellular amino acid metabolic process	3 out of 67 genes, 4.5%	241 of 6334 genes, 3.8%	0.27005	1.17681	PDC6,FPR1,MET16
16192	vesicle-mediated transport	4 out of 67 genes, 6%	348 of 6334 genes, 5.5%	0.27005	1.08664	VPS54,APL6,VPS20,VPS17
6629	lipid metabolic process	2 out of 67 genes, 3%	267 of 6334 genes, 4.2%	0.27005	0.708145	UPC2,VAC7
61024	membrane organization	2 out of 67 genes, 3%	279 of 6334 genes, 4.4%	0.27005	0.677687	RDI1,VPS20
7059	chromosome segregation	2 out of 67 genes, 3%	133 of 6334 genes, 2.1%	0.27005	1.42161	YCG1,CDC14
40007	growth	2 out of 67 genes, 3%	145 of 6334 genes, 2.3%	0.27005	1.30396	DOT6,SOK2
48856	anatomical structure development	2 out of 67 genes, 3%	149 of 6334 genes, 2.4%	0.27005	1.26896	VPS54,DOT6
34655	nucleobase-containing compound catabolic process	2 out of 67 genes, 3%	162 of 6334 genes, 2.6%	0.27005	1.16713	PUF4,DNA2
7010	cytoskeleton organization	2 out of 67 genes, 3%	219 of 6334 genes, 3.5%	0.27005	0.863354	RDI1,SWE1
42592	homeostatic process	2 out of 67 genes, 3%	229 of 6334 genes, 3.6%	0.27005	0.825653	RAD51,DNA2
other	other	2 out of 67 genes, 3%		NA	NA	WAR1,BOP3
GO Processes that are enriched in WT cells under starvation
GO-ID	GO-term biological process	Dataset frequency	Genome frequency	BH adjusted p-value	Enrichment over genome	Genes
9056	catabolic process	18 out of 68 genes, 26.5%	666 of 6334 genes, 10.5%	0.00401072	2.51749	GCV3,SEM1,PRB1,AMS1,DAL2,TDH1,CPS1,APE1,SRY1,PGM2,MGR3,ALD3,ALD2,PAI3,GCY1,DCS2,RNY1,GPH1
6457	protein folding	4 out of 68 genes, 5.9%	90 of 6334 genes, 1.4%	0.144634	4.13987	SSA3,HSP26,SSE2,SSA4
71554	cell wall organization or biogenesis/cell wall organization	5 out of 68 genes, 7.4%	189 of 6334 genes, 3%	0.144634	2.46421	FMP45,PRS2,SKN1,PIR1,AVO1
5975	carbohydrate metabolic process	7 out of 68 genes, 10.3%	268 of 6334 genes, 4.2%	0.144634	2.43295	AMS1,SKN1,TDH1,MNN4,PGM2,GCY1,GPH1
34641	cellular nitrogen compound metabolic process	14 out of 68 genes, 20.6%	1837 of 6334 genes, 29.0%	0.144634	0.709885	SWI5,AFG3,QNS1,DAL2,YKL151C,SNU114,MSC1,SNZ1,PGM2,ALD3,ALD2,DCS2,RNY1,TYW1
9058	biosynthetic process	15 out of 68 genes, 22.1%	2071 of 6334 genes, 32.7%	0.144634	0.674653	RPP1A,SWI5,AFG3,PRS2,SKN1,ERG1,SLH1,QNS1,TDH1,MNN4,SNZ1,PGM2,ALD3,ALD2,TYW1
6412	translation	3 out of 68 genes, 4.4%	704 of 6334 genes, 11.1%	0.144634	0.396933	RPP1A,AFG3,SLH1
48856	anatomical structure development	4 out of 68 genes, 5.9%	149 of 6334 genes, 2.4%	0.176336	2.50059	FMP45,HBT1,PRB1,RNY1
6520	cellular amino acid metabolic process	5 out of 68 genes, 7.4%	241 of 6334 genes, 3.8%	0.176336	1.93251	GCV3,MET3,SRY1,ALD3,ALD2
6950	response to stress	10 out of 68 genes, 14.7%	641 of 6334 genes, 10.1%	0.176336	1.45315	SSA3,GRX7,HSP26,PRB1,SSA4,CTT1,YHI9,TRR2,MNN4,GCY1
44281	small molecule metabolic process	10 out of 68 genes, 14.7%	658 of 6334 genes, 10.4%	0.176336	1.41561	GCV3,ERG1,QNS1,MET3,YKL151C,SRY1,SNZ1,PGM2,ALD3,ALD2
22607	cellular component assembly	3 out of 68 genes, 4.4%	608 of 6334 genes, 9.6%	0.176336	0.459607	SEM1,AFG3,SNU114
6464	cellular protein modification process	3 out of 68 genes, 4.4%	610 of 6334 genes, 9.6%	0.176336	0.4581	GCV3,SET5,MNN4
6810	transport	9 out of 68 genes, 13.2%	1101 of 6334 genes, 17.4%	0.189844	0.76142	SSA3,SEM1,VPS3,SSA4,PIR1,GAP1,EMP70,PEX25,SYT1
7049	cell cycle	4 out of 68 genes, 5.9%	635 of 6334 genes, 10.0%	0.189844	0.586753	FMP45,SWI5,SEM1,MSC1
40007	growth	3 out of 68 genes, 4.4%	145 of 6334 genes, 2.3%	0.218992	1.92718	SEM1,EMP70,AVO1
7165	signal transduction	4 out of 68 genes, 5.9%	220 of 6334 genes, 3.5%	0.218992	1.69358	YHI9,TFS1,AVO1,SYT1
42592	homeostatic process	4 out of 68 genes, 5.9%	229 of 6334 genes, 3.6%	0.218992	1.62702	VPS3,TRR2,EMP70,PGM2
8150	biological process unknown	12 out of 68 genes, 17.6%	1153 of 6334 genes, 18.2%	0.218992	0.96944	YCR007C,FMP16,TMT1,YGR201C,AIM17,OM45,YLR149C,TMA10,YNR034W-A,PHM7,YOR289W,UIP4
30154	cell differentiation	3 out of 68 genes, 4.4%	155 of 6334 genes, 2.4%	0.221392	1.80285	FMP45,SWI5,PRB1
6091	generation of precursor metabolites and energy/precursor metabolism	3 out of 68 genes, 4.4%	160 of 6334 genes, 2.5%	0.221392	1.74651	TDH1,PGM2,GPH1
65003	macromolecular complex assembly	3 out of 68 genes, 4.4%	446 of 6334 genes, 7.0%	0.221392	0.62655	SEM1,AFG3,SNU114
6605	protein targeting	4 out of 68 genes, 5.9%	272 of 6334 genes, 4.3%	0.223639	1.36981	SSA3,VPS3,SSA4,PEX25
3	reproduction	4 out of 68 genes, 5.9%	429 of 6334 genes, 6.8%	0.24867	0.868504	FMP45,HBT1,SWI5,MSC1
55085	transmembrane transport	3 out of 68 genes, 4.4%	224 of 6334 genes, 3.5%	0.261906	1.24751	SSA3,SSA4,PEX25
61024	membrane organization	3 out of 68 genes, 4.4%	279 of 6334 genes, 4.4%	0.261906	1.00158	SSA3,SSA4,YHR138C
48646	anatomical structure formation involved in morphogenesis	2 out of 68 genes, 2.9%	126 of 6334 genes, 2%	0.261906	1.47852	FMP45,PRB1
51186	cofactor metabolic process	2 out of 68 genes, 2.9%	131 of 6334 genes, 2.1%	0.261906	1.42209	QNS1,YKL151C
7034	vacuolar transport	2 out of 68 genes, 2.9%	144 of 6334 genes, 2.3%	0.267106	1.29371	VPS3,EMP70
34655	nucleobase-containing compound catabolic process	2 out of 68 genes, 2.9%	162 of 6334 genes, 2.6%	0.27113	1.14996	DCS2,RNY1
6461	protein complex assembly	2 out of 68 genes, 2.9%	253 of 6334 genes, 4%	0.261906	0.73634	SEM1,AFG3
6629	lipid metabolic process	2 out of 68 genes, 2.9%	267 of 6334 genes, 4.2%	0.261906	0.697731	SKN1,ERG1
8219	cell death	2 out of 68 genes, 2.9%	27 of 6334 genes, 0.4%	0.144634	6.89978	KEX1,RNY1
902	cell morphogenesis	2 out of 68 genes, 2.9%	28 of 6334 genes, 0.4%	0.144634	6.65336	HBT1,RNY1
16192	vesicle-mediated transport	2 out of 68 genes, 2.9%	348 of 6334 genes, 5.5%	0.223639	0.535328	SEM1,SYT1
6259	DNA metabolic process	2 out of 68 genes, 2.9%	461 of 6334 genes, 7.3%	0.183817	0.404109	SWI5,MSC1
other	other	2 out of 68 genes, 2.9%		NA	NA	RTN2,GDH2
	#: these GO terms have been omitted from Fig. 3E
