# Supplementary material for: The coordinated action of the MVB pathway and autophagy ensures cell survival during starvation
Source: eLife. 2015 Apr 22;4:e07736. doi: 10.7554/eLife.07736 (PMC4424281; doi:10.7554/eLife.07736)
Supplement: Supplementary file 7. — Yeast strains and plasmids. DOI: http://dx.doi.org/10.7554/eLife.07736.023 [file elife07736s007.xlsx]

## Sheet: Blatt1
Table S7. Yeast strains and plasmids
Strain	Genotype	Source
SEY6210	MATα leu2-3, 112 ura3-52 his3-200 trp1-901 lys2-801 suc2-9	(Robinson et al., 1988)
SEY6210.1	MATa leu2-3, 112 ura3-52 his3-200 trp1-901 lys2-801 suc2-9	(Robinson et al., 1988)
BY4741	MATa; his3Δ 1; leu2Δ 0; met15Δ 0; ura3Δ 0	Euroscarf
BY4742	MATα ; his3Δ 1; leu2Δ 0; lys2Δ 0; ura3Δ 0	Euroscarf
MBY3	SEY6210; vps4::TRP1	(Babst et al., 1997)
MBY4	SEY6210.1; vps4::TRP1	(Babst et al., 1997)
MMY038	SEY6210.1; atg8::HIS3	This study
DTY540	SEY6210; atg8::HIS3	This study
DTY541	SEY 6210.1; atg8::HIS3, vps4::TRP1	This study
DTY542	SEY6210; atg8::HIS3, vps4::TRP1	This study
YCK804	BY4742; pho8::PHO8Δ60:HISMX6, pho13::KanMX6,	This study
DTY530	pho8::PHO8Δ60:HISMX6, pho13::KanMX6, vps4::TRP1	This study
DTY529	pho8::PHO8Δ60:HISMX6, pho13::KanMX6, atg8::HIS3	This study
MPY45	SEY6210; HSP26-3xHA::HIS3	This study
MPY19	SEY6210; vps4::TRP1 HSP26-3xHA::HIS3	This study
MMY067	SEY6210.1; YPK1-3xHA::HIS3	This study
MMY068	SEY6210.1; vps4::TRP1; YPK1-3xHA::HIS3	This study
MPY78	SEY6210; RIM8-GFP::HIS3	This study
MPY79	SEY6210; vps4::TRP1; RIM8-GFP::HIS3	This study
MPY12	SEY6210; vps4::TRP1; SSA3-3xHA::HIS3	This study
MPY44	SEY6210; SSA3-3xHA::HIS3	This study
MMY049	SEY6210.1; CAR1-3xHA::HIS3	This study
MMY050	SEY6210.1; vps4::TRP1; CAR1-3xHA::HIS3	This study
MMY47	SEY6210.1; CAR2-3xHA::HIS3	This study
MMY048	SEY6210.1; vps4::TRP1; CAR2-3xHA::HIS3	This study
MMY069	SEY6210.1; INO1-3xHA::HIS3	This study
MMY070	SEY6210.1; vps4::TRP1 INO1-3xHA::HIS3	This study
MMY098	SEY6210.1; vps4::TRP1 atg5::HIS3	This study
MMY100	SEY6210.1; vps4::TRP1 ARG8-3xFLAG::HIS3	This study
MMY101	SEY6210.1; CPA1-3xFLAG::HIS3	This study
MMY102	SEY6210.1; vps4::TRP1 CPA1-3xFLAG::HIS3	This study
MBY23	SEY6210.1; vps23::HIS3	(Babst et al., 2000)
MBY13	SEY6210.1; vps36::HIS3	(Babst et al., 2002b)
MBY24	SEY6210.1; snf7::HIS3	(Babst et al., 2002a)
KMY1004	SEY6210.1; vma4::URA3	(Morano and Klionsky, 1994)
TVY614	SEY6210; pep4::LEU2; prc1::HIS3; prb1::HisG	(Gerhardt et al., 1998)
OSY391	BY4742; pdr5::KanMX4	Open Biosystems
OSY023	BY4742; vps4::KanMX4	Open Biosystems
OSY025	BY4742; pep4::KanMX4	Open Biosystems
OSY026	BY4742; prb4::KanMX4	Open Biosystems
DTY588	BY4741; vps4::KanMX4	Euroscarf
DTY589	BY4741; atg8::KanMX4	Euroscarf
OSY369	SEY6210.1; vps10::HIS3	This study
MMY005	SEY6210; vps4::TRP1; GAP1-GFP::HIS3	This study
MMY004	SEY6210.1; Gap1-GFP::HIS3	This study
Plasmid	Description	Source
pCHL571	pRS416-CAN1-GFP	(Lin et al., 2008)
pCHL642	pRS416-MUP1-GFP	(Lin et al., 2008)
pSR21	pRS416-FUR4-GFP	(Lin et al., 2008)
pC32	pRS415-PMA1-GFP	This study
pC11	pRS424-STE2-GFP	This study
pMP16	pRS416-3xHA-YPT53	This study
pCK48	pRS315-GFP-ATG8	(Kraft and Martens, 2012)
pCK15	pRS316-GFP-ATG8	(Suzuki et al., 2001)
pSW12	pRS315-pHluorin-ATG8	This study
pMB4	pRS413-VPS4	(Babst et al., 1997)
pDT84	pRS416-VPS4E233Q	This study
pMM22	pRS416-VPS4	This study
pOS014	pRS415-VPS4	This study
pMM30	pRS413-PTDH3-mCherry-CPS1∆250	This study
pCK5	pRS316-RPL25-GFP	(Kraft et al., 2008)
pCK7	pRS316-RPS2-GFP	(Kraft et al., 2008)
pMM040	pRS416-PADH1-Ub-P-GFP	This study
pRS426	2µ URA3	Christianson, 1992
pEMY10-2	pRS426_VPS10	Marcusson et al. (1994)
pCK74	pRS416 FBA1-GFP	(Kraft et al., 2008)
pOS098	pRS415-PEP4-GFP	This study
pRC2971	pRS315-CPY(1-50)-mRFP	gift by RN Collins
pHLUM	pRS313 - LEU2; URA3; MET15	Adgene (Mülleder et al., 2012)
