# Supplementary material for: The coordinated action of the MVB pathway and autophagy ensures cell survival during starvation
Source: eLife. 2015 Apr 22;4:e07736. doi: 10.7554/eLife.07736 (PMC4424281; doi:10.7554/eLife.07736)
Supplement: Supplementary file 8. — Primer sequences. DOI: http://dx.doi.org/10.7554/eLife.07736.024 [file elife07736s008.xlsx]

## Sheet: Sheet1
Table S8. Primer sequences
Primer name	Sequence (5´à3`)
aqy2_KI_F1	GTGGTTTCCTCAGATCATTGCTGGGATGGCTGCTGGTGGTGCCGCcggatccccgggttaattaa
aqy2_KI_R1	AAAAACAACCCCCTAGATCTGGAACAGCCTAAACCCAAAGCATTAgaattcgagctcgtttaaac
Arg8_tag_FWD	GAAGGGATGGATGCTTTTGAAAAGGCTATTGAAGCGGTTTACGCTcggatccccgggttaattaa
Arg8_tag_REV	AAGGTATGAAAGACGCACCACATGTACATATCACGTAAGATGTTCgaattcgagctcgtttaaac
Atg5_KO_F	TTGGTTCTAGAAGAACGGAGATAGGAAACCTATGATGTAAGTATGcggatccccgggttaattaa
Atg5_KO_R	AAAAGTAGCGCTTTTTCCGGCTAGGCAGTCAAACAAAACACCTACgaattcgagctcgtttaaac
Atg8_KO_F	ATTGTAAAGTTGAGAAAATCATAATAAAATAATTACTAGAGACATGcggatccccgggttaattaa
Atg8_KO_R	CAAATCACAGGTATCCTATTCTTGAACCTGTCAGCAATCCTCTCCgaattcgagctcgtttaaac
Car1_TAG_F	GCAGGTTGCGCCATTGCAAGGTGTGCATTGGGTGAAACCTTATTGcggatccccgggttaattaa
Car1_TAG_R	ATTTTCTTTTTTTGTTCGTAAATTTATGTATGCATGTGCTTAACTgaattcgagctcgtttaaac
Car2_TAG_F	TTGCAAACCGGTGTCGAAACCATTGCCAAGTGTATCGATCTGTTAcggatccccgggttaattaa
Car2_TAG_R	TTTATTTTACTTTTAGTATATTAAAAATGTGTAAGATATAAAACAgaattcgagctcgtttaaac
Cpa1_tag_FWD	CAGAGTATAAATGTTACTAAGTTGGCCAAGGAAAGAGTGTTGTTCcggatccccgggttaattaa
Cpa1_tag_REV	GTTAATTATGACAACTGCGAGTAGATACTAAGCAACGACGAGTAGgaattcgagctcgtttaaac
hsp26_KI_F1	CACGTCAAGAAGATTGAGGTTTCTTCTCAAGAATCGTGGGGTAACcggatccccgggttaattaa
hsp26_KI_R1	ATGACATATGTTTCAAGCCATATGCAAGCAACAATGGTCCTCGCGgaattcgagctcgtttaaac
hsp30_KI_F1	CACGAACCCGAACCTGAAGCAGAGCAAGCTGTCGAAGATACTGCTcggatccccgggttaattaa
hsp30_KI_R1	AGTGACATTAAAAGAAGAAAACTGATGTTTTGAAATGTGTTAAGCgaattcgagctcgtttaaac
Ino1_TAG_F	GGATTGCCTTCTCAAAACGAACTAAGATTCGAAGAGAGATTGTTGcggatccccgggttaattaa
Ino1_TAG_R	TATGTATTGATGGAAGGGATAATAGGATAATGGTGAATGTCTTGTgaattcgagctcgtttaaac
RIM8 KI F1	GACTACAACAGTTAGAAAGCGATCCTCCCCCTTGTGATGACTATcggatccccgggttaattaa
RIM8 KI R1	CATTACGTGGCTGGGATAGTGGAAATATGCAAACATGATTAAGGCgaattcgagctcgtttaaac
sdp1_KI_F1	AACGCGAAGACTAACGTGCAAGCCAACAGTTATAGAAAAGTACCGcggatccccgggttaattaa
sdp1_KI_R1	GTACAGAAGAAAAAAAGAGCATCGTGCCCCTCAATAAAGCCTCATgaattcgagctcgtttaaac
ssa3_KI_F1	CGGGAGGTGGAGAAGATACAGGTCCAACAGTGGAAGAGGTTGATcggatccccgggttaattaa
ssa3_KI_R1	CATGGATAGATTACCCGCCATCGTATAAAAGGTTAAACATAAAAAgaattcgagctcgtttaaac
vma2_mcherry_KI_fw	agctccggtaagaagaaggacgccagccaagaagaatctctaatcCGGATCCCCGGGTTAATTAA
vma2_mcherry_KI_rev	tgggtatacgtacgtaaaaaaacaaaaacacacatgtagacatctGAATTCGAGCTCGTTTAAAC
Ypk1_TAG_F	AATGAACAGCTAGGTAGCTCAATGGTGCAAGGTAGAAGCATTAGAcggatccccgggttaattaa
Ypk1_TAG_R	CATCTTGAACACAGTAAGTAACGGAAAAGAAAACCTTTCTTTTTAgaattcgagctcgtttaaac
MUP1GFP/Flag_XhoI_F	GCCAGctcgagACGTCTCTTCTTGGCGGATT
Mup1GFP/Flag_BamHI_R	AGCTTggatccATTTCGCGCAATAGTAGGTA
PHatg8_Primer1	CTCTAGAACTAGTAGGTCTCGC
PHatg8_Primer2	CTTAAATGTAGACTTGGATCCTTTGTATAGTTC
PHatg8_Primer3	ctcctttactcatgtctctagtaat
PHatg8_Primer4	attactagagacatgagtaaaggag
VPS4_HindIII_F	CCTAAGCTTCCTCAAACGAAC
VPS4_pRS415_PstI_R	GCGCTGCAGAATTGATAATGCTAGGGTATCC
Adh1-Ub_fwd	CAATCAACTATCTCATATACAATGCAGATTTTCGTCAAGAC
ADH1-UB_rev	GTCTTGACGAAAATCTGCATTGTATATGAGATAGTTGATTG
UB-GFP_fwd	CTAAGAGGTGTTATCGCCCCTtctgagAGTAAAGGAGAAGAACTTTTC
UB-GFP_rev	GAAAAGTTCTTCTCCTTTACTctcagaAGGGGCGATAACACCTCTTAG
VPS10_KO_F	GCTCTGTATATCTGGAAAAGCCCTGAAGTGTCCAGTAGTCATCACACGTTCGGATCCCCGGGTTAATTAA
VPS10_KO_R	CCTTGATCATTGGTTATATAAAGGTACGACCCATTCATTGCCGTTGCAACGAATTCGAGCTCGTTTAAAC
GAP1 Flag F1	GCCACAAAGCCAAGATGGTATAGAATCTGGAATTTCTGGTGTTACcggatccccgggttaattaa
GAP1 Flag R1	TAAATATATTTATTATGATTATCTAAAAAATAAAGTCTTTTTTTGgaattcgagctcgtttaaac
PEP4_XhoI_F	gcgCTCGAGGCTCCTCAATTGTATTTGCTGAGG
PEP4_BamHI_R	CGGGGATCCGAATTGCTTTGGCCAAACCAACCGC
